# Supplementary material for: 5-Bromo-1H-indole-3-carbaldehyde thio­semicarbazone
Source: Acta Crystallogr Sect E Struct Rep Online. 2008 Apr 26;64(Pt 5):o918. doi: 10.1107/S160053680801101X (PMC2961179; doi:10.1107/S160053680801101X)
Supplement: Supplementary file 1 [file e-64-0o918-sup1.cif]

##############################################################################
###                                                                        ###
###        Electronic paper (Acta Crystallographica Section E)             ###
###                                                                        ###
##############################################################################
#                                                                            #
# This CIF contains the data in a paper accepted for publication in Acta     #
# Crystallographica Section E. It conforms to the requirements of Notes      #
# for Authors for Section E, and has been peer reviewed under the auspices   #
# of the IUCr Commission on Journals.                                        #
#                                                                            #
# Full details of the Crystallographic Information File format               #
# are given in the paper "The Crystallographic Information File (CIF):       #
# a New Standard Archive File for Crystallography" by S. R. Hall, F. H.      #
# Allen and I. D. Brown [Acta Cryst. (1991), A47, 655-685].                  #
#                                                                            #
# The current version of the core CIF dictionary is obtainable from          #
# ftp://ftp.iucr.org/pub/cif_core.dic. The current version number is 2.4.    #
#                                                                            #
# Software is freely available for graphical display of the structure(s) in  #
# this CIF.  For information consult the CIF home page http://www.iucr.org/  #
# cif/home.html                                                              #
#                                                                            #
# This file may be used for bona fide research purposes within the           #
# scientific community so long as proper attribution is given to the journal # 
# article from which it was obtained.                                        #
#                                                                            #
##############################################################################
                                             
data_global
_audit_creation_method     SHELXL-97
_journal_date_recd_electronic     2008-03-27
_journal_date_accepted     2008-04-20
_journal_name_full     'Acta Crystallographica, Section E'
_journal_year     2008
_journal_volume     64
_journal_issue      5
_journal_page_first     o918
_journal_page_last     o918
_journal_paper_category     QO
_journal_coeditor_code     LH2609
_publ_contact_author
;
     Dr. Seik Weng Ng
     Department of Chemistry
     University of Malaya
     50603 Kuala Lumpur
     Malaysia
;
_publ_contact_author_email     seikweng@um.edu.my
_publ_contact_author_fax     '03 7967 4193'
_publ_contact_author_phone     '03 7967 6778'
_publ_section_title
;
5-Bromo-1H-indole-3-carbaldehyde thiosemicarbazone
;
loop_
    _publ_author_name
    _publ_author_address
    'Rizal, Mohd. Razali'
;
     Department of Chemistry
     University of Malaya
     50603 Kuala Lumpur
     Malaysia
;
    'Ali, Hapipah Mohd.'
;
     Department of Chemistry
     University of Malaya
     50603 Kuala Lumpur
     Malaysia
;
    'Ng, Seik Weng'
;
     Department of Chemistry
     University of Malaya
     50603 Kuala Lumpur
     Malaysia
;
data_I
_audit_creation_method     SHELXL-97
_chemical_name_systematic
;
5-Bromo-1H-indole-3-carboxaldehyde thiosemicarbazone
;
_chemical_name_common     ?
_chemical_formula_moiety     'C10 H9 Br N4 S'
_chemical_formula_sum     'C10 H9 Br N4 S'
_chemical_formula_iupac     'C10 H9 Br N4 S'
_chemical_formula_weight     297.18
_chemical_melting_point     ?
_symmetry_cell_setting     Triclinic
_symmetry_space_group_name_H-M     'P -1'
_symmetry_space_group_name_Hall     '-P 1'
loop_
    _symmetry_equiv_pos_as_xyz
    'x, y, z'
    '-x, -y, -z'
_cell_length_a     6.7731(2)
_cell_length_b     8.7551(2)
_cell_length_c     10.6539(2)
_cell_angle_alpha     69.2800(10)
_cell_angle_beta     79.9690(10)
_cell_angle_gamma     72.8860(10)
_cell_volume     563.00(2)
_cell_formula_units_Z     2
_cell_measurement_reflns_used     6604
_cell_measurement_theta_min     4.0
_cell_measurement_theta_max     28.3
_cell_measurement_temperature     100(2)
_exptl_crystal_description     Block
_exptl_crystal_colour     Yellow
_exptl_crystal_size_max     0.30
_exptl_crystal_size_mid     0.20
_exptl_crystal_size_min     0.20
_exptl_crystal_density_diffrn     1.753
_exptl_crystal_density_meas     ?
_exptl_crystal_density_method     'not measured'
_exptl_crystal_F_000     296
_exptl_absorpt_coefficient_mu     3.812
_exptl_absorpt_correction_type     multi-scan
_exptl_absorpt_process_details     '(SADABS; Sheldrick, 1996)'
_exptl_absorpt_correction_T_min     0.381
_exptl_absorpt_correction_T_max     0.516
_diffrn_ambient_temperature     100(2)
_diffrn_radiation_type     MoK\a
_diffrn_radiation_wavelength     0.71073
_diffrn_radiation_source     'fine-focus sealed tube'
_diffrn_radiation_monochromator     graphite
_diffrn_measurement_device_type     'Bruker SMART APEX'
_diffrn_measurement_method     \w
_diffrn_detector_area_resol_mean     ?
_diffrn_reflns_number     6176
_diffrn_reflns_av_R_equivalents     0.0246
_diffrn_reflns_av_sigmaI/netI     0.0296
_diffrn_reflns_theta_min     2.05
_diffrn_reflns_theta_max     27.50
_diffrn_reflns_theta_full     27.50
_diffrn_measured_fraction_theta_max     0.990
_diffrn_measured_fraction_theta_full     0.990
_diffrn_reflns_limit_h_min     -6
_diffrn_reflns_limit_h_max     8
_diffrn_reflns_limit_k_min     -11
_diffrn_reflns_limit_k_max     11
_diffrn_reflns_limit_l_min     -13
_diffrn_reflns_limit_l_max     13
_diffrn_standards_number     0
_diffrn_standards_interval_count     0
_diffrn_standards_interval_time     0
_diffrn_standards_decay_%     0
_reflns_number_total     2563
_reflns_number_gt     2281
_reflns_threshold_expression     I>2\s(I)
_refine_ls_structure_factor_coef     Fsqd
_refine_ls_matrix_type     full
_refine_ls_R_factor_all     0.0294
_refine_ls_R_factor_gt     0.0242
_refine_ls_wR_factor_gt     0.0638
_refine_ls_wR_factor_ref     0.0656
_refine_ls_goodness_of_fit_ref     1.061
_refine_ls_restrained_S_all     1.060
_refine_ls_number_reflns     2563
_refine_ls_number_parameters     161
_refine_ls_number_restraints     4
_refine_ls_hydrogen_treatment     mixed
_refine_ls_weighting_scheme     calc
_refine_ls_weighting_details
            'calc w=1/[\s^2^(Fo^2^)+(0.0383P)^2^+0.1P] where P=(Fo^2^+2Fc^2^)/3'
_atom_sites_solution_hydrogens     geom
_atom_sites_solution_primary     direct
_atom_sites_solution_secondary     difmap
_refine_ls_shift/su_max     0.001
_refine_ls_shift/su_mean     0.000
_refine_diff_density_max     0.356
_refine_diff_density_min     -0.396
_refine_ls_extinction_method     none
_refine_ls_extinction_coef     ?
loop_
    _atom_type_symbol
    _atom_type_description
    _atom_type_scat_dispersion_real
    _atom_type_scat_dispersion_imag
    _atom_type_scat_source
    'C' 'C' 0.0033 0.0016
                         'International Tables Vol C Tables 4.2.6.8 and 6.1.1.4'
    'H' 'H' 0.0000 0.0000
                         'International Tables Vol C Tables 4.2.6.8 and 6.1.1.4'
    'N' 'N' 0.0061 0.0033
                         'International Tables Vol C Tables 4.2.6.8 and 6.1.1.4'
    'S' 'S' 0.1246 0.1234
                         'International Tables Vol C Tables 4.2.6.8 and 6.1.1.4'
    'Br' 'Br' -0.2901 2.4595
                         'International Tables Vol C Tables 4.2.6.8 and 6.1.1.4'
_computing_data_collection     'APEX2 (Bruker, 2007)'
_computing_cell_refinement     'SAINT (Bruker, 2007)'
_computing_data_reduction     'SAINT (Bruker, 2007)'
_computing_structure_solution     'SHELXS97 (Sheldrick, 2008)'
_computing_structure_refinement     'SHELXL97 (Sheldrick, 2008)'
_computing_molecular_graphics     'X-SEED (Barbour, 2001)'
_computing_publication_material     'publCIF (Westrip, 2008)'
loop_
    _atom_site_type_symbol
    _atom_site_label
    _atom_site_fract_x
    _atom_site_fract_y
    _atom_site_fract_z
    _atom_site_U_iso_or_equiv
    _atom_site_adp_type
    _atom_site_calc_flag
    _atom_site_refinement_flags
    _atom_site_occupancy
    _atom_site_disorder_assembly
    _atom_site_disorder_group
    Br Br1 0.51693(4) 0.13022(2) 0.31237(2) 0.02102(9) Uani d . 1 . .
    S S1 0.01187(9) 0.22591(6) 1.06142(5) 0.01534(12) Uani d . 1 . .
    N N1 0.2717(3) 0.8577(2) 0.27383(17) 0.0153(4) Uani d D 1 . .
    N N2 0.1383(3) 0.4698(2) 0.68281(16) 0.0116(3) Uani d . 1 . .
    N N3 0.0718(3) 0.4342(2) 0.81750(16) 0.0118(3) Uani d D 1 . .
    N N4 0.1492(3) 0.1567(2) 0.83268(18) 0.0169(4) Uani d D 1 . .
    C C1 0.1846(3) 0.8475(3) 0.4006(2) 0.0151(4) Uani d . 1 . .
    H H1 0.1266 0.9415 0.4320 0.018 Uiso calc R 1 . .
    C C2 0.3383(3) 0.6981(2) 0.2626(2) 0.0122(4) Uani d . 1 . .
    C C3 0.4355(3) 0.6471(3) 0.1529(2) 0.0142(4) Uani d . 1 . .
    H H3 0.4641 0.7265 0.0687 0.017 Uiso calc R 1 . .
    C C4 0.4889(3) 0.4765(3) 0.1711(2) 0.0131(4) Uani d . 1 . .
    H H4 0.5573 0.4359 0.0990 0.016 Uiso calc R 1 . .
    C C5 0.4422(3) 0.3633(2) 0.2960(2) 0.0127(4) Uani d . 1 . .
    C C6 0.3464(3) 0.4108(2) 0.40581(19) 0.0118(4) Uani d . 1 . .
    H H6 0.3184 0.3300 0.4893 0.014 Uiso calc R 1 . .
    C C7 0.2917(3) 0.5832(2) 0.38933(19) 0.0109(4) Uani d . 1 . .
    C C8 0.1921(3) 0.6825(2) 0.4770(2) 0.0120(4) Uani d . 1 . .
    C C9 0.1249(3) 0.6266(2) 0.6176(2) 0.0127(4) Uani d . 1 . .
    H H9 0.0693 0.7074 0.6633 0.015 Uiso calc R 1 . .
    C C10 0.0822(3) 0.2737(2) 0.8937(2) 0.0123(4) Uani d . 1 . .
    H H1N 0.254(5) 0.953(2) 0.207(2) 0.028(7) Uiso d D 1 . .
    H H3N 0.037(4) 0.510(2) 0.858(2) 0.013(6) Uiso d D 1 . .
    H H4N1 0.137(4) 0.0533(17) 0.876(2) 0.023(7) Uiso d D 1 . .
    H H4N2 0.173(5) 0.190(4) 0.7452(11) 0.035(8) Uiso d D 1 . .
loop_
    _atom_site_aniso_label
    _atom_site_aniso_U_11
    _atom_site_aniso_U_22
    _atom_site_aniso_U_33
    _atom_site_aniso_U_12
    _atom_site_aniso_U_13
    _atom_site_aniso_U_23
    Br1 0.02971(15) 0.01243(12) 0.02039(12) -0.00512(9) 0.00410(9) -0.00765(8)
    S1 0.0217(3) 0.0111(2) 0.0101(2) -0.0029(2) 0.00152(19) -0.00200(18)
    N1 0.0190(10) 0.0104(8) 0.0119(8) -0.0022(7) 0.0015(7) -0.0005(6)
    N2 0.0105(8) 0.0144(8) 0.0100(8) -0.0056(6) 0.0021(6) -0.0034(6)
    N3 0.0154(9) 0.0112(8) 0.0091(7) -0.0032(7) 0.0020(6) -0.0051(6)
    N4 0.0239(10) 0.0117(8) 0.0144(8) -0.0050(7) 0.0044(7) -0.0056(7)
    C1 0.0176(11) 0.0133(9) 0.0127(9) -0.0021(8) 0.0005(8) -0.0045(8)
    C2 0.0120(10) 0.0108(9) 0.0134(9) -0.0032(7) -0.0023(8) -0.0025(7)
    C3 0.0121(10) 0.0167(10) 0.0119(9) -0.0036(8) -0.0015(8) -0.0022(7)
    C4 0.0109(10) 0.0174(10) 0.0111(9) -0.0028(8) -0.0020(7) -0.0049(7)
    C5 0.0113(10) 0.0106(9) 0.0165(9) -0.0031(7) -0.0014(8) -0.0042(7)
    C6 0.0102(10) 0.0124(9) 0.0117(9) -0.0030(7) -0.0017(7) -0.0021(7)
    C7 0.0090(10) 0.0132(9) 0.0103(9) -0.0028(7) -0.0012(7) -0.0032(7)
    C8 0.0114(10) 0.0116(9) 0.0131(9) -0.0035(8) -0.0011(7) -0.0037(7)
    C9 0.0107(10) 0.0137(9) 0.0133(9) -0.0024(8) -0.0003(8) -0.0049(7)
    C10 0.0103(10) 0.0129(9) 0.0130(9) -0.0029(7) 0.0001(7) -0.0038(7)
loop_
    _geom_bond_atom_site_label_1
    _geom_bond_atom_site_label_2
    _geom_bond_site_symmetry_2
    _geom_bond_distance
    _geom_bond_publ_flag
    Br1 C5 . 1.9032(19) ?
    S1 C10 . 1.699(2) ?
    N1 C1 . 1.359(3) ?
    N1 C2 . 1.378(3) ?
    N1 H1N . 0.878(10) ?
    N2 C9 . 1.284(3) ?
    N2 N3 . 1.378(2) ?
    N3 C10 . 1.339(3) ?
    N3 H3N . 0.876(10) ?
    N4 C10 . 1.331(3) ?
    N4 H4N1 . 0.880(10) ?
    N4 H4N2 . 0.873(10) ?
    C1 C8 . 1.376(3) ?
    C1 H1 . 0.9500 ?
    C2 C3 . 1.388(3) ?
    C2 C7 . 1.418(3) ?
    C3 C4 . 1.379(3) ?
    C3 H3 . 0.9500 ?
    C4 C5 . 1.399(3) ?
    C4 H4 . 0.9500 ?
    C5 C6 . 1.372(3) ?
    C6 C7 . 1.398(3) ?
    C6 H6 . 0.9500 ?
    C7 C8 . 1.447(3) ?
    C8 C9 . 1.437(3) ?
    C9 H9 . 0.9500 ?
loop_
    _geom_angle_atom_site_label_1
    _geom_angle_atom_site_label_2
    _geom_angle_atom_site_label_3
    _geom_angle_site_symmetry_1
    _geom_angle_site_symmetry_3
    _geom_angle
    _geom_angle_publ_flag
    C1 N1 C2 . . 109.25(17) ?
    C1 N1 H1N . . 122.5(19) ?
    C2 N1 H1N . . 126.2(18) ?
    C9 N2 N3 . . 115.12(17) ?
    C10 N3 N2 . . 119.25(16) ?
    C10 N3 H3N . . 117.5(16) ?
    N2 N3 H3N . . 122.8(16) ?
    C10 N4 H4N1 . . 119.9(17) ?
    C10 N4 H4N2 . . 118.1(19) ?
    H4N1 N4 H4N2 . . 120(3) ?
    N1 C1 C8 . . 110.69(18) ?
    N1 C1 H1 . . 124.7 ?
    C8 C1 H1 . . 124.7 ?
    N1 C2 C3 . . 129.70(18) ?
    N1 C2 C7 . . 107.45(17) ?
    C3 C2 C7 . . 122.85(18) ?
    C4 C3 C2 . . 117.27(18) ?
    C4 C3 H3 . . 121.4 ?
    C2 C3 H3 . . 121.4 ?
    C3 C4 C5 . . 119.81(18) ?
    C3 C4 H4 . . 120.1 ?
    C5 C4 H4 . . 120.1 ?
    C6 C5 C4 . . 123.94(18) ?
    C6 C5 Br1 . . 118.76(15) ?
    C4 C5 Br1 . . 117.30(15) ?
    C5 C6 C7 . . 117.04(18) ?
    C5 C6 H6 . . 121.5 ?
    C7 C6 H6 . . 121.5 ?
    C6 C7 C2 . . 119.09(17) ?
    C6 C7 C8 . . 134.17(18) ?
    C2 C7 C8 . . 106.75(17) ?
    C1 C8 C9 . . 124.92(18) ?
    C1 C8 C7 . . 105.86(17) ?
    C9 C8 C7 . . 129.10(18) ?
    N2 C9 C8 . . 121.41(18) ?
    N2 C9 H9 . . 119.3 ?
    C8 C9 H9 . . 119.3 ?
    N4 C10 N3 . . 117.36(18) ?
    N4 C10 S1 . . 122.58(16) ?
    N3 C10 S1 . . 120.06(15) ?
loop_
    _geom_torsion_atom_site_label_1
    _geom_torsion_atom_site_label_2
    _geom_torsion_atom_site_label_3
    _geom_torsion_atom_site_label_4
    _geom_torsion_site_symmetry_1
    _geom_torsion_site_symmetry_2
    _geom_torsion_site_symmetry_3
    _geom_torsion_site_symmetry_4
    _geom_torsion
    _geom_torsion_publ_flag
    C9 N2 N3 C10 . . . . -179.30(19) ?
    C2 N1 C1 C8 . . . . 0.5(3) ?
    C1 N1 C2 C3 . . . . 180.0(2) ?
    C1 N1 C2 C7 . . . . -0.6(2) ?
    N1 C2 C3 C4 . . . . 178.9(2) ?
    C7 C2 C3 C4 . . . . -0.6(3) ?
    C2 C3 C4 C5 . . . . 0.8(3) ?
    C3 C4 C5 C6 . . . . -0.8(3) ?
    C3 C4 C5 Br1 . . . . 179.01(16) ?
    C4 C5 C6 C7 . . . . 0.6(3) ?
    Br1 C5 C6 C7 . . . . -179.25(15) ?
    C5 C6 C7 C2 . . . . -0.3(3) ?
    C5 C6 C7 C8 . . . . -179.8(2) ?
    N1 C2 C7 C6 . . . . -179.18(18) ?
    C3 C2 C7 C6 . . . . 0.3(3) ?
    N1 C2 C7 C8 . . . . 0.4(2) ?
    C3 C2 C7 C8 . . . . 179.9(2) ?
    N1 C1 C8 C9 . . . . 176.0(2) ?
    N1 C1 C8 C7 . . . . -0.2(3) ?
    C6 C7 C8 C1 . . . . 179.4(2) ?
    C2 C7 C8 C1 . . . . -0.2(2) ?
    C6 C7 C8 C9 . . . . 3.4(4) ?
    C2 C7 C8 C9 . . . . -176.2(2) ?
    N3 N2 C9 C8 . . . . 178.80(19) ?
    C1 C8 C9 N2 . . . . -179.4(2) ?
    C7 C8 C9 N2 . . . . -4.0(4) ?
    N2 N3 C10 N4 . . . . -2.8(3) ?
    N2 N3 C10 S1 . . . . 177.10(15) ?
loop_
    _geom_hbond_atom_site_label_D
    _geom_hbond_atom_site_label_H
    _geom_hbond_atom_site_label_A
    _geom_hbond_site_symmetry_A
    _geom_hbond_distance_DH
    _geom_hbond_distance_HA
    _geom_hbond_distance_DA
    _geom_hbond_angle_DHA
    _geom_hbond_publ_flag
    N1 H1<i>n</i> S1 1_564 0.880(10)
                                   2.60(2) 3.390(2) 150(3) yes
    N3 H3<i>n</i> S1 2_567 0.880(10)
                                   2.650(10)
                                           3.508(2) 167(2) yes
    N4 H4<i>n</i>1 S1 2_557 0.880(10)
                                    2.740(10)
                                            3.569(2) 158(2) yes
