# Supplementary material for: 5-Bromo-1H-indole-3-carbaldehyde thio­semicarbazone
Source: Acta Crystallogr Sect E Struct Rep Online. 2008 Apr 26;64(Pt 5):o918. doi: 10.1107/S160053680801101X (PMC2961179; doi:10.1107/S160053680801101X)
Supplement: Supplementary file 2 [file e-64-0o918-Isup2.hkl]

# 
# h,k,l, Fc-squared, Fo-squared, sigma(Fo-squared) and status flag 
# 
data_I
_shelx_title '  P-1' 
_shelx_refln_list_code          4 
_shelx_F_calc_maximum       97.09 
_exptl_crystal_F_000       296.00 
_reflns_d_resolution_high  0.7696 
 
loop_ 
 _symmetry_equiv_pos_as_xyz 
 'x, y, z' 
 '-x, -y, -z' 
 
_cell_length_a     6.7731 
_cell_length_b     8.7551 
_cell_length_c    10.6539 
_cell_angle_alpha  69.280 
_cell_angle_beta   79.969 
_cell_angle_gamma  72.886 
 
_shelx_F_squared_multiplier     1.000 
 
loop_ 
 _refln_index_h 
 _refln_index_k 
 _refln_index_l 
 _refln_F_squared_calc 
 _refln_F_squared_meas 
 _refln_F_squared_sigma 
 _refln_observed_status 
   1   0   0      773.71      810.49     15.55 o 
   2   0   0     4943.39     4830.78     85.39 o 
   3   0   0     2055.19     2116.12     40.69 o 
   4   0   0     1334.37     1308.51     28.49 o 
   5   0   0      703.63      744.00     20.86 o 
   6   0   0      997.46     1009.95     27.43 o 
   7   0   0       10.13        8.99      9.51 o 
  -8   1   0      212.00      253.34     19.20 o 
  -7   1   0      167.26      196.80     15.77 o 
  -6   1   0      666.53      687.35     22.98 o 
  -5   1   0      122.82      116.44      9.86 o 
  -4   1   0     2466.83     2473.62     49.35 o 
  -3   1   0      204.65      172.32      8.13 o 
  -2   1   0     1642.85     1659.38     32.25 o 
  -1   1   0     2481.53     2366.72     65.62 o 
   0   1   0      204.83      216.90      3.80 o 
   1   1   0        8.97       11.21      1.53 o 
   2   1   0       45.16       37.06      3.38 o 
   4   1   0      136.62      145.10      7.56 o 
   5   1   0        0.90        8.36      5.59 o 
   6   1   0        5.04        0.61      6.34 o 
   7   1   0        0.49       -0.46      6.45 o 
   8   1   0        0.15      -15.94     10.66 o 
  -7   2   0      173.27      188.32     15.96 o 
  -6   2   0        5.78        2.09      8.90 o 
  -5   2   0     1151.44     1167.46     30.52 o 
  -4   2   0       10.31       12.28      4.17 o 
  -3   2   0      656.37      659.62     17.89 o 
  -2   2   0        7.63       10.39      3.67 o 
  -1   2   0      722.37      748.93     11.29 o 
   0   2   0      816.13      867.16     12.92 o 
   1   2   0      297.84      331.31      5.95 o 
   2   2   0     1127.93     1084.20     22.23 o 
   3   2   0       26.04       26.62      4.12 o 
   4   2   0      573.77      594.60     17.16 o 
   5   2   0       29.00       29.56      4.56 o 
   6   2   0      362.19      397.46     11.66 o 
   7   2   0       46.80       47.06     12.02 o 
   8   2   0      206.42      194.97     17.23 o 
  -7   3   0        0.18       -4.15      9.35 o 
  -6   3   0      116.31      121.99     10.60 o 
  -5   3   0        1.15        3.79      4.99 o 
  -4   3   0      744.45      749.74     13.79 o 
  -3   3   0      740.69      759.11     12.79 o 
  -2   3   0     1075.16     1071.26     25.08 o 
  -1   3   0      142.13      136.79      5.30 o 
   0   3   0     3185.85     3135.19     41.53 o 
   1   3   0      457.86      468.40      8.68 o 
   2   3   0     1547.42     1505.97     30.38 o 
   3   3   0     1461.28     1422.02     29.88 o 
   4   3   0     1725.38     1825.22     38.48 o 
   5   3   0     1616.93     1570.35     36.13 o 
   6   3   0     1301.50     1315.66     22.64 o 
   7   3   0      142.95      165.82     14.67 o 
   8   3   0      220.16      220.98     18.75 o 
  -6   4   0      142.22      140.23     12.07 o 
  -5   4   0      861.14      849.08     17.10 o 
  -4   4   0      261.95      256.34      9.20 o 
  -3   4   0     1112.61     1084.31     17.15 o 
  -2   4   0      562.42      531.53     10.37 o 
  -1   4   0     2666.18     2613.37     36.06 o 
   0   4   0     2767.50     2944.53     32.94 o 
   1   4   0     7065.17     6998.39     89.13 o 
   2   4   0       40.81       31.39      3.29 o 
   3   4   0     4459.36     4337.94     81.11 o 
   4   4   0      306.20      313.40     12.31 o 
   5   4   0      457.57      461.90     16.95 o 
   6   4   0        5.35        5.58      8.29 o 
   7   4   0      207.98      220.66     17.10 o 
   8   4   0        2.70       -2.32     11.36 o 
  -6   5   0       86.12       95.84     12.08 o 
  -5   5   0      687.53      672.61     16.07 o 
  -4   5   0      151.69      169.25     12.67 o 
  -3   5   0     1837.85     1807.67     25.76 o 
  -2   5   0       46.40       49.63      4.96 o 
  -1   5   0     2501.63     2578.38     26.87 o 
   0   5   0      259.64      247.93      7.59 o 
   1   5   0      232.55      210.24      7.41 o 
   2   5   0      393.62      422.47     10.06 o 
   3   5   0      359.06      315.10     12.07 o 
   4   5   0       32.02       39.63      7.17 o 
   5   5   0       19.17       22.00      7.82 o 
   6   5   0        1.45        4.60      8.05 o 
   7   5   0       38.78       44.74     10.94 o 
  -5   6   0       99.79       98.05     11.56 o 
  -4   6   0       74.81       73.75      7.90 o 
  -3   6   0      629.45      602.44     14.09 o 
  -2   6   0      476.26      491.82     11.95 o 
  -1   6   0      137.25      137.51      6.82 o 
   0   6   0       64.41       67.37      3.71 o 
   1   6   0      643.98      647.07      9.09 o 
   2   6   0      276.18      261.51      9.92 o 
   3   6   0     1015.59     1013.69     15.07 o 
   4   6   0      118.99      130.42      7.48 o 
   5   6   0      408.18      392.95     16.89 o 
   6   6   0       63.76       64.51     11.18 o 
   7   6   0      422.75      434.44     20.76 o 
  -4   7   0        3.77       13.26      7.51 o 
  -3   7   0      238.91      259.47     15.83 o 
  -2   7   0       22.34       26.87      6.05 o 
  -1   7   0      742.91      777.47     15.29 o 
   0   7   0      841.80      816.19     11.18 o 
   1   7   0      972.84      996.06     12.60 o 
   2   7   0       13.53       13.54      3.34 o 
   3   7   0     1073.92     1061.13     15.46 o 
   4   7   0      330.62      326.54     11.40 o 
   5   7   0     1153.12      725.84     24.12 o 
   6   7   0      697.40      700.56     23.90 o 
  -3   8   0      293.79      266.49     12.41 o 
  -2   8   0      915.63      868.28     18.39 o 
  -1   8   0      835.96      798.06     16.61 o 
   0   8   0      964.34      984.71     15.45 o 
   1   8   0      482.74      491.61      9.21 o 
   2   8   0     1145.72     1143.02     19.80 o 
   3   8   0      898.22      854.90     13.65 o 
   4   8   0      666.84      640.12     35.99 o 
   7   8   0       38.56       10.81     14.15 o 
  -2   9   0      515.47      504.47     15.43 o 
  -1   9   0       13.35       11.09      7.23 o 
   0   9   0      250.25      264.36     10.98 o 
   1   9   0       10.58        9.46      5.39 o 
   2   9   0      305.79      336.77      8.65 o 
   3   9   0       43.31       33.43      6.41 o 
   4   9   0      245.76      261.45     19.07 o 
   6   9   0       19.53        7.63     13.64 o 
   0  10   0      168.34      181.16     18.91 o 
   1  10   0      105.89      122.12      8.05 o 
   2  10   0      194.18      193.19      9.15 o 
   3  10   0      283.41      276.02     19.93 o 
   4  10   0      389.15      425.99     24.76 o 
  -4 -10   1      449.30      453.53     25.25 o 
  -3 -10   1      240.90      186.25     19.36 o 
  -2 -10   1      528.67      518.81     18.51 o 
  -1 -10   1      184.71      171.28     12.53 o 
   0 -10   1      234.35      222.16     29.83 o 
  -4  -9   1      652.39      608.59     27.92 o 
  -3  -9   1       34.91       23.92      6.69 o 
  -2  -9   1     1221.58     1215.32     21.01 o 
  -1  -9   1      135.83      147.51      7.91 o 
   0  -9   1      582.68      623.87     13.91 o 
   1  -9   1       59.22       77.07     10.41 o 
   2  -9   1      371.88      413.62     14.56 o 
  -5  -8   1       68.47       47.46      8.61 o 
  -4  -8   1       33.71       31.24      7.89 o 
  -3  -8   1        1.06        0.87      6.54 o 
  -2  -8   1        4.25        2.28      4.49 o 
  -1  -8   1       38.30       39.02      5.31 o 
   0  -8   1      113.78      137.23      7.40 o 
   1  -8   1       65.63       79.42      7.58 o 
   2  -8   1       23.41       30.06      7.41 o 
   3  -8   1       48.97       68.47      9.01 o 
  -6  -7   1      626.58      642.18     24.86 o 
  -5  -7   1       98.69      102.50      9.05 o 
  -4  -7   1       69.71       67.34      7.36 o 
  -3  -7   1       30.19       28.85      4.90 o 
  -2  -7   1      743.66      746.68     20.21 o 
  -1  -7   1      273.35      285.69      7.88 o 
   0  -7   1     2200.25     2190.37     32.96 o 
   1  -7   1      179.08      174.16      7.23 o 
   2  -7   1      580.80      597.06     14.33 o 
   3  -7   1      344.61      332.28     12.34 o 
   4  -7   1      892.61      858.06     19.46 o 
  -7  -6   1      371.23      379.31     21.80 o 
  -6  -6   1      318.36      315.23     17.43 o 
  -5  -6   1      521.06      524.70     26.83 o 
  -4  -6   1     2005.36     1988.46     32.28 o 
  -3  -6   1     1370.29     1397.33     19.44 o 
  -2  -6   1     2401.85     2400.73     47.81 o 
  -1  -6   1     1273.98     1288.93     19.07 o 
   0  -6   1      492.13      526.96      8.21 o 
   1  -6   1      528.59      531.14     20.84 o 
   2  -6   1      917.66      861.79     16.20 o 
   3  -6   1      503.97      481.19     12.82 o 
   4  -6   1      406.92      406.22     13.15 o 
   5  -6   1       18.47        7.00      8.61 o 
  -8  -5   1       39.37       38.19     13.49 o 
  -7  -5   1      504.28      501.95     22.56 o 
  -6  -5   1       85.06       85.81     11.50 o 
  -5  -5   1     1178.18     1193.95     31.30 o 
  -4  -5   1      300.33      312.73     10.33 o 
  -3  -5   1      776.80      743.59     15.27 o 
  -2  -5   1      281.39      302.90      8.90 o 
  -1  -5   1     1577.50     1545.87     24.55 o 
   0  -5   1      108.26      107.30     11.40 o 
   1  -5   1      445.18      418.61      6.85 o 
   2  -5   1      145.01      141.93      6.80 o 
   3  -5   1      270.05      253.71      9.31 o 
   4  -5   1      366.32      368.85     11.58 o 
   5  -5   1      592.11      589.76     15.51 o 
   6  -5   1      140.97      126.48     13.13 o 
  -8  -4   1        1.14       -5.91     12.63 o 
  -7  -4   1      334.01      337.69     20.10 o 
  -6  -4   1       16.20       20.81      8.90 o 
  -5  -4   1       69.64       67.98      9.03 o 
  -4  -4   1       41.30       46.94      5.14 o 
  -3  -4   1       19.38       14.02      5.60 o 
  -2  -4   1      127.79      145.85      6.77 o 
  -1  -4   1       74.67       81.91      4.63 o 
   0  -4   1     1892.31     2016.15     29.43 o 
   1  -4   1      372.66      437.96      7.72 o 
   2  -4   1      224.95      204.19      6.96 o 
   3  -4   1      280.74      298.41     14.23 o 
   4  -4   1      302.23      292.82      9.58 o 
   5  -4   1      236.21      232.80     10.07 o 
   6  -4   1      157.97      148.49     11.99 o 
  -8  -3   1        8.86        9.60      8.82 o 
  -7  -3   1       48.35       54.24     12.87 o 
  -6  -3   1       68.50       83.00     11.07 o 
  -5  -3   1      638.02      647.73     23.45 o 
  -4  -3   1       18.10       19.89      5.61 o 
  -3  -3   1      230.12      166.49      8.87 o 
  -2  -3   1      642.01      685.46     20.33 o 
  -1  -3   1     4102.40     3991.89     51.79 o 
   0  -3   1      333.88      311.24     10.70 o 
   1  -3   1     6263.57     6192.03     84.76 o 
   2  -3   1     1383.43     1472.40     32.21 o 
   3  -3   1     3630.40     3580.87     41.86 o 
   4  -3   1      473.66      445.59     10.71 o 
   5  -3   1      689.43      677.68     17.62 o 
   6  -3   1       68.34       75.15      9.53 o 
   7  -3   1      696.24      691.43     21.94 o 
  -8  -2   1        4.03       -7.66     12.64 o 
  -7  -2   1     1258.53     1264.83     24.88 o 
  -6  -2   1      134.99      144.09     12.94 o 
  -5  -2   1     1046.82     1078.77     21.56 o 
  -4  -2   1     1346.44     1422.74     21.43 o 
  -3  -2   1     3803.93     3860.46     72.64 o 
  -2  -2   1     2642.97     2572.61     49.00 o 
  -1  -2   1     8197.05     7470.82     93.17 o 
   0  -2   1      270.04      283.95      5.96 o 
   1  -2   1     2976.56     2884.47     38.42 o 
   2  -2   1      857.12      822.09     19.46 o 
   3  -2   1      850.02      832.43     21.14 o 
   4  -2   1      194.73      179.42      8.56 o 
   5  -2   1      554.78      555.11     31.64 o 
   6  -2   1       67.86       71.68      8.75 o 
   7  -2   1      150.55      127.31     39.68 o 
  -8  -1   1      372.34      312.12     20.62 o 
  -7  -1   1      361.36      338.25     19.76 o 
  -6  -1   1      646.59      674.75     12.44 o 
  -5  -1   1      368.17      384.12     10.40 o 
  -4  -1   1     1100.57     1152.84     18.56 o 
  -3  -1   1      426.42      433.40      8.34 o 
  -2  -1   1     1684.81     1791.47     35.12 o 
  -1  -1   1     1971.51     1900.06     34.38 o 
   0  -1   1      136.74      159.39      3.36 o 
   1  -1   1       40.88       52.69      1.73 o 
   2  -1   1      587.60      609.42      9.61 o 
   3  -1   1       58.95       56.38      3.54 o 
   4  -1   1        0.75        0.72      6.60 o 
   5  -1   1      132.09      133.16     10.35 o 
   6  -1   1       47.41       50.17      9.68 o 
   7  -1   1      463.91      463.12     21.09 o 
   8  -1   1       12.16       15.88     11.32 o 
  -8   0   1      101.08       83.79     14.57 o 
  -7   0   1       50.29       73.89     11.35 o 
  -6   0   1       38.75       35.78      8.15 o 
  -5   0   1      183.02      191.36     10.85 o 
  -4   0   1      252.10      247.90     10.08 o 
  -3   0   1        2.36        6.06      3.12 o 
  -2   0   1      201.21      207.62      6.23 o 
  -1   0   1     3279.61     3241.68     41.13 o 
   0   0   1      453.24      248.59      5.96 o 
   1   0   1     1508.35     1542.22     29.65 o 
   2   0   1     6892.93     6887.80     87.28 o 
   3   0   1     4135.79     4191.36     76.50 o 
   4   0   1       41.54       43.61      5.95 o 
   5   0   1      396.44      400.95     10.53 o 
   6   0   1      354.20      359.91     16.22 o 
   7   0   1       95.92      124.24     13.21 o 
   8   0   1       28.31       35.94     12.82 o 
  -7   1   1       73.55       86.68     12.75 o 
  -6   1   1       16.01       21.30      8.91 o 
  -5   1   1      140.28      142.94     10.41 o 
  -4   1   1      727.70      736.84     19.27 o 
  -3   1   1     1379.87     1414.98     29.31 o 
  -2   1   1      483.67      466.73     11.72 o 
  -1   1   1     9028.64     7930.43    100.01 o 
   0   1   1      141.99      170.21     18.50 o 
   1   1   1     1329.93     1337.41     26.48 o 
   4   1   1     4065.45     4151.82     76.90 o 
   5   1   1      413.79      409.67     14.56 o 
   6   1   1      751.50      791.51     16.73 o 
   7   1   1      409.41      422.14     18.60 o 
   8   1   1      440.51      482.48     22.64 o 
  -7   2   1      110.35      100.03     13.99 o 
  -6   2   1      541.68      553.01     21.80 o 
  -5   2   1      435.11      461.46     18.10 o 
  -4   2   1     2200.50     2138.91     32.60 o 
  -3   2   1       86.00       76.07      6.69 o 
  -2   2   1     7508.13     6777.31    120.76 o 
  -1   2   1      406.15      397.30      7.21 o 
   0   2   1     4204.67     4131.80     53.47 o 
   1   2   1      696.03      700.77      8.57 o 
   2   2   1     3925.47     3665.37     66.03 o 
   3   2   1       15.32       25.11      3.89 o 
   4   2   1      511.69      526.98     15.37 o 
   5   2   1      135.72      152.30      9.43 o 
   6   2   1      224.08      228.50      9.76 o 
   7   2   1        3.69        3.42      5.06 o 
   8   2   1       17.81       10.18     11.87 o 
  -7   3   1      274.90      288.69     19.20 o 
  -6   3   1     1008.14      964.53     30.05 o 
  -5   3   1      126.60      117.11     13.53 o 
  -4   3   1      686.75      680.69     15.34 o 
  -3   3   1      783.76      805.39     23.72 o 
  -2   3   1      802.98      859.61     24.44 o 
  -1   3   1     1389.55     1434.45     20.88 o 
   0   3   1      455.11      496.02      7.47 o 
   1   3   1      170.34      186.47      4.46 o 
   2   3   1      244.12      221.95      7.22 o 
   3   3   1       49.07       48.42      4.59 o 
   4   3   1      324.32      352.40     12.17 o 
   5   3   1        0.59        4.96      6.17 o 
   6   3   1      114.91      101.69      6.89 o 
   7   3   1        1.28        3.44      5.09 o 
   8   3   1       11.34       21.49      8.49 o 
  -6   4   1      222.63      211.77     36.64 o 
  -5   4   1       14.71       14.12      5.85 o 
  -4   4   1      207.79      213.12      8.62 o 
  -3   4   1      131.30      125.69     11.22 o 
  -2   4   1     1376.78     1355.83     17.49 o 
  -1   4   1      740.94      829.62     14.17 o 
   0   4   1     2498.81     2494.84     28.41 o 
   1   4   1      237.49      268.58      5.74 o 
   2   4   1     1886.71     1842.20     25.86 o 
   3   4   1       53.24       56.73      5.35 o 
   4   4   1     2066.10     2064.94     41.95 o 
   5   4   1       15.50       17.01      6.44 o 
   6   4   1      837.30      873.91     25.55 o 
   7   4   1      359.66      389.16     18.74 o 
   8   4   1      653.34      648.57     18.78 o 
  -6   5   1       75.79       73.73      9.09 o 
  -5   5   1       12.72       12.25      6.71 o 
  -4   5   1      699.86      673.67     14.87 o 
  -3   5   1      297.04      281.83      9.38 o 
  -2   5   1     1382.63     1344.92     19.83 o 
  -1   5   1      685.02      689.33     17.83 o 
   0   5   1     1720.13     1651.39     20.77 o 
   1   5   1      282.41      260.30      8.66 o 
   2   5   1     3756.88     3798.92     42.16 o 
   3   5   1     2188.81     2273.54     45.09 o 
   4   5   1      461.87      431.48     14.43 o 
   5   5   1     1326.65     1385.87     32.54 o 
   6   5   1      350.33      358.88     16.30 o 
   7   5   1      218.57      231.06     12.62 o 
   8   5   1       33.18       37.97     14.09 o 
  -5   6   1      356.15      342.01     13.51 o 
  -4   6   1      496.93      468.12     13.50 o 
  -3   6   1      734.04      710.46     15.11 o 
  -2   6   1      588.71      583.31     12.82 o 
  -1   6   1     3590.33     3592.92     65.30 o 
   0   6   1       11.98       15.33      2.95 o 
   1   6   1     3128.02     3173.24     32.35 o 
   2   6   1      415.86      408.27     10.73 o 
   3   6   1      999.07     1006.85     19.85 o 
   4   6   1      153.57      180.01     10.72 o 
   5   6   1      768.96      739.77     21.77 o 
   6   6   1        7.99       19.55      8.95 o 
   7   6   1       65.22       75.64     14.04 o 
   8   6   1        0.47        6.04     13.13 o 
  -4   7   1       36.79       41.66      8.09 o 
  -3   7   1     1245.99     1232.69     21.95 o 
  -2   7   1        2.77        3.93      5.52 o 
  -1   7   1        2.12        0.95      4.65 o 
   0   7   1       25.17       37.61      3.84 o 
   1   7   1       33.30       38.31      3.69 o 
   2   7   1        2.67        3.33      1.92 o 
   3   7   1       98.68       94.74      4.38 o 
   4   7   1      756.83      737.20     13.53 o 
   5   7   1      204.96      198.70     23.22 o 
   6   7   1      323.76      319.66     20.43 o 
   7   7   1       50.17       45.65     14.33 o 
  -4   8   1        1.80        4.18      8.14 o 
  -3   8   1      188.28      165.32     10.29 o 
  -2   8   1       17.97       19.54      6.76 o 
  -1   8   1      571.40      615.41     14.71 o 
   0   8   1        6.08       12.36      5.60 o 
   1   8   1      485.05      494.34      9.00 o 
   2   8   1      596.99      597.62     11.03 o 
   3   8   1      720.90      708.38     11.91 o 
   4   8   1       14.04       16.79      9.50 o 
   5   8   1      257.61      285.26     19.16 o 
   6   8   1       13.59        6.55     11.97 o 
   7   8   1      313.10      355.36     25.15 o 
  -2   9   1      173.62      178.55     14.00 o 
  -1   9   1     1099.57     1110.91     33.02 o 
   0   9   1      311.48      292.93     11.16 o 
   1   9   1     1406.94     1395.08     19.57 o 
   2   9   1      716.79      685.14     12.57 o 
   3   9   1      792.10      785.80     16.24 o 
   4   9   1      326.57      317.26     20.36 o 
   5   9   1     1030.98     1064.87     36.78 o 
   6   9   1      117.81      160.95     19.28 o 
  -1  10   1      189.57      192.36     14.76 o 
   0  10   1      373.01      403.73     24.23 o 
   1  10   1       36.43       36.20      7.85 o 
   2  10   1      334.93      355.44     28.47 o 
   3  10   1       35.74       18.52      6.78 o 
   4  10   1      112.14      109.77     14.95 o 
   5  10   1       16.54       32.80     13.50 o 
  -5  -9   2      192.32      180.20     15.84 o 
  -4  -9   2       73.00       60.43     10.14 o 
  -3  -9   2      906.52      861.50     22.50 o 
  -2  -9   2      212.86      201.78     13.25 o 
  -1  -9   2     1006.26     1075.48     25.65 o 
   0  -9   2      152.28      157.16     11.87 o 
   1  -9   2      502.24      512.80     15.36 o 
  -6  -8   2      360.58      377.59     16.79 o 
  -5  -8   2      364.65      334.07     14.76 o 
  -4  -8   2      452.85      445.46     28.42 o 
  -3  -8   2      980.28      954.82     38.58 o 
  -2  -8   2      579.14      587.37     17.35 o 
  -1  -8   2      336.84      344.48      9.93 o 
   0  -8   2      981.37      956.68     15.95 o 
   1  -8   2      160.09      177.49      8.33 o 
   2  -8   2      628.79      626.68     15.95 o 
   3  -8   2       96.28       90.03      9.66 o 
  -7  -7   2       14.88        3.77     11.93 o 
  -6  -7   2      197.37      223.11     17.71 o 
  -5  -7   2       51.09       45.09      8.11 o 
  -4  -7   2     1263.22     1210.44     24.55 o 
  -3  -7   2      120.24      112.95     11.64 o 
  -2  -7   2      265.59      258.61      9.16 o 
  -1  -7   2      257.86      255.54      8.00 o 
   0  -7   2      148.18      156.07     10.12 o 
   1  -7   2        4.41        9.81      4.79 o 
   2  -7   2       32.08       26.33      6.63 o 
   3  -7   2      193.86      210.53     10.71 o 
   4  -7   2        0.60        0.46      7.71 o 
  -7  -6   2      140.98      126.61     15.62 o 
  -6  -6   2      195.01      208.04     16.46 o 
  -5  -6   2       38.95       39.01      7.48 o 
  -4  -6   2      311.66      307.64     11.62 o 
  -3  -6   2        1.09        3.46      5.36 o 
  -2  -6   2        4.96        4.73      4.13 o 
  -1  -6   2        3.69        3.80      3.38 o 
   0  -6   2       17.08       17.32      3.86 o 
   1  -6   2      114.43      129.30      8.64 o 
   2  -6   2     1252.75     1235.84     20.32 o 
   3  -6   2      187.19      188.76      9.40 o 
   4  -6   2      108.00      118.48     11.28 o 
   5  -6   2      128.04      140.06     19.73 o 
  -7  -5   2        3.43       14.38     11.66 o 
  -6  -5   2      840.79      882.96     29.26 o 
  -5  -5   2      163.40      167.59     10.42 o 
  -4  -5   2     1437.82     1400.65     25.01 o 
  -3  -5   2      402.26      426.45     12.07 o 
  -2  -5   2     3089.85     3005.66     35.47 o 
  -1  -5   2     1329.82     1393.10     19.18 o 
   0  -5   2     3711.86     3488.60     40.49 o 
   1  -5   2      879.06      879.02     12.82 o 
   2  -5   2     1742.12     1718.03     24.22 o 
   3  -5   2      269.28      287.47      9.75 o 
   4  -5   2      545.97      501.19     13.52 o 
   5  -5   2      307.69      293.00     14.85 o 
   6  -5   2      594.96      597.61     21.25 o 
  -8  -4   2      333.05      366.02     16.41 o 
  -7  -4   2       67.63       55.23     12.86 o 
  -6  -4   2      604.53      589.31     22.82 o 
  -5  -4   2      372.98      381.99     17.69 o 
  -4  -4   2      738.09      749.22     27.58 o 
  -3  -4   2     1452.45     1446.52     24.03 o 
  -2  -4   2     1391.70     1397.99     21.47 o 
  -1  -4   2      651.22      643.57     17.49 o 
   0  -4   2     1150.89     1205.81     19.93 o 
   1  -4   2      845.80      870.44     13.69 o 
   2  -4   2      766.91      773.42     11.68 o 
   3  -4   2        4.19        0.15      4.08 o 
   4  -4   2      282.57      288.35      9.94 o 
   5  -4   2       31.72       33.41     10.45 o 
   6  -4   2       14.94       10.68     10.11 o 
  -8  -3   2      161.71      181.81     12.89 o 
  -7  -3   2      214.30      202.32     35.18 o 
  -6  -3   2       45.31       58.79     11.59 o 
  -5  -3   2     1162.30     1167.84     31.02 o 
  -4  -3   2      174.00      193.47     11.45 o 
  -3  -3   2      970.44     1020.03     25.46 o 
  -2  -3   2        7.49       14.42      2.34 o 
  -1  -3   2        4.10        3.16      2.41 o 
   0  -3   2        0.06        2.99      2.56 o 
   1  -3   2      281.68      262.49      7.83 o 
   2  -3   2     1640.75     1700.89     30.40 o 
   3  -3   2      615.51      652.70     12.04 o 
   4  -3   2      145.19      129.27      8.32 o 
   5  -3   2       46.65       57.60      7.98 o 
   6  -3   2      203.44      206.61     12.74 o 
   7  -3   2        5.48        6.91     10.31 o 
  -8  -2   2      110.00       97.89     16.59 o 
  -7  -2   2       54.52       54.55      8.64 o 
  -6  -2   2      191.13      193.20     10.57 o 
  -5  -2   2      231.06      226.03     14.07 o 
  -4  -2   2      976.29     1120.76     17.66 o 
  -3  -2   2      494.01      518.34     15.65 o 
  -2  -2   2      502.13      481.89     13.85 o 
  -1  -2   2       38.77       30.38      2.28 o 
   0  -2   2     1202.57     1245.56     18.07 o 
   1  -2   2      389.56      380.24      8.49 o 
   2  -2   2     2278.87     2340.79     45.83 o 
   3  -2   2     1157.42     1157.35     16.51 o 
   4  -2   2     1075.73     1048.93     25.17 o 
   5  -2   2     1254.40     1260.53     24.30 o 
   6  -2   2      583.11      564.52     17.09 o 
   7  -2   2      159.90      163.08     35.58 o 
  -8  -1   2       63.87       82.60     15.84 o 
  -7  -1   2      346.02      301.20     19.82 o 
  -6  -1   2        6.38        6.68      5.98 o 
  -5  -1   2     1566.66     1607.30     20.82 o 
  -4  -1   2      244.92      241.07      8.26 o 
  -3  -1   2     2590.95     2615.46     35.02 o 
  -2  -1   2     1260.14     1306.61     38.31 o 
  -1  -1   2     4185.34     4068.58     74.37 o 
   0  -1   2     2684.04     2544.57     31.87 o 
   1  -1   2     5500.32     5253.95     59.04 o 
   2  -1   2      813.56      886.34     13.39 o 
   3  -1   2     2475.62     2465.07     33.78 o 
   4  -1   2      154.28      163.79      5.54 o 
   5  -1   2      948.77      954.93     19.64 o 
   6  -1   2       67.94       63.25      8.15 o 
   7  -1   2      203.38      200.28     40.40 o 
   8  -1   2        2.08       -1.98     10.08 o 
  -8   0   2       46.28       47.88     14.42 o 
  -7   0   2      240.86      251.91     18.67 o 
  -6   0   2      275.91      288.18     11.11 o 
  -5   0   2     2256.19     2359.32     31.75 o 
  -4   0   2      990.63     1062.81     23.60 o 
  -3   0   2     3368.66     3415.88     45.25 o 
  -2   0   2     1362.46     1405.92     19.67 o 
  -1   0   2     1754.89     1758.34     19.34 o 
   0   0   2     4114.09     3613.90     79.47 o 
   1   0   2     9427.19     8104.52    106.74 o 
   2   0   2      329.22      374.75     10.01 o 
   3   0   2      732.74      683.93     11.95 o 
   4   0   2       42.16       59.67      4.44 o 
   5   0   2      448.61      505.95     11.95 o 
   6   0   2       73.12       76.03     10.12 o 
   7   0   2        9.11        4.00      9.43 o 
   8   0   2        1.79        5.26      9.24 o 
  -6   1   2      227.16      259.57     15.00 o 
  -5   1   2      102.95      102.25      8.81 o 
  -4   1   2       22.63       15.90      5.44 o 
  -3   1   2      163.09      180.48      7.92 o 
  -2   1   2      420.02      431.70      8.14 o 
  -1   1   2       49.66       66.72      5.89 o 
   0   1   2      507.00      498.67      6.37 o 
   1   1   2      214.98      261.01      6.85 o 
   2   1   2     7020.05     7021.06    129.56 o 
   3   1   2      984.19     1026.00     23.63 o 
   4   1   2     1899.79     2068.96     43.52 o 
   5   1   2     1612.93     1646.91     29.89 o 
   6   1   2       39.37       35.84      9.38 o 
   7   1   2      357.38      404.78     19.03 o 
   8   1   2       45.91       35.42     12.78 o 
  -7   2   2       39.63       42.02     12.43 o 
  -6   2   2       18.84       20.26      9.10 o 
  -5   2   2      230.41      227.26      9.57 o 
  -4   2   2        7.65       13.03      4.15 o 
  -3   2   2      696.57      639.95     17.41 o 
  -2   2   2      153.67      158.54      5.11 o 
  -1   2   2     2976.36     2892.40     38.65 o 
   0   2   2      156.19      168.45      4.63 o 
   1   2   2     9237.90     8274.26    152.07 o 
   2   2   2      121.45      174.71      7.68 o 
   3   2   2     1724.49     1747.85     37.42 o 
   4   2   2     1386.76     1496.86     34.25 o 
   5   2   2     2149.88     2187.93     48.38 o 
   6   2   2      813.40      841.62     17.68 o 
   7   2   2      267.06      283.24     12.22 o 
   8   2   2      138.36      124.71      9.80 o 
  -7   3   2      232.99      246.88     20.43 o 
  -6   3   2      328.73      305.43     19.08 o 
  -5   3   2      551.00      535.07     14.62 o 
  -4   3   2      373.83      347.47     10.86 o 
  -3   3   2     2521.99     2645.72     53.53 o 
  -2   3   2     1878.17     1858.07     40.69 o 
  -1   3   2      740.32      757.41     26.26 o 
   0   3   2     6447.83     6023.52     77.95 o 
   1   3   2     1400.67     1398.08     29.08 o 
   2   3   2     2588.56     2596.74     35.03 o 
   3   3   2      871.52      903.14     14.75 o 
   4   3   2     1810.74     1833.68     27.58 o 
   5   3   2      221.23      227.12      8.69 o 
   6   3   2      670.51      711.18     16.39 o 
   7   3   2       42.00       50.23      6.31 o 
   8   3   2      151.28      146.55     13.02 o 
  -6   4   2      227.05      227.92     12.98 o 
  -5   4   2      363.74      347.25     13.11 o 
  -4   4   2     2141.12     2070.39     48.35 o 
  -3   4   2      315.87      300.96     10.49 o 
  -2   4   2     2323.07     2279.87     27.56 o 
  -1   4   2       59.09       59.97      6.46 o 
   0   4   2     3854.48     3806.31     51.50 o 
   1   4   2     1311.28     1479.38     17.97 o 
   2   4   2     1419.80     1445.29     17.89 o 
   3   4   2       28.55       38.16      3.52 o 
   4   4   2      836.07      819.77     15.10 o 
   5   4   2      145.44      152.83      7.83 o 
   6   4   2        5.15        5.34      5.54 o 
   7   4   2      152.86      163.52     10.47 o 
   8   4   2        7.37        9.04     12.75 o 
  -6   5   2      248.67      256.30     12.36 o 
  -5   5   2       66.65       66.36     10.18 o 
  -4   5   2        7.99       14.07      5.66 o 
  -3   5   2      156.05      159.94     14.38 o 
  -2   5   2       20.14       26.76      3.29 o 
  -1   5   2        2.39        5.27      3.12 o 
   0   5   2      140.45      141.70      6.57 o 
   1   5   2      504.35      563.13      9.49 o 
   2   5   2     1165.99     1255.60     25.29 o 
   3   5   2      932.46      955.47     16.40 o 
   4   5   2      117.90      114.88      6.26 o 
   5   5   2      173.04      174.46      7.49 o 
   6   5   2      602.81      605.64     12.45 o 
   7   5   2        9.15       10.89     11.36 o 
   8   5   2      147.15      139.87     16.63 o 
  -5   6   2       35.56       25.40      7.72 o 
  -4   6   2      279.22      284.10     11.42 o 
  -3   6   2       32.02       32.27      5.96 o 
  -2   6   2     1065.63     1054.93     17.73 o 
  -1   6   2      237.27      224.24      7.38 o 
   0   6   2     1856.41     1800.84     24.02 o 
   1   6   2      323.46      337.33      7.05 o 
   2   6   2     3142.98     2966.94     32.93 o 
   3   6   2       15.88       21.05      3.50 o 
   4   6   2     2483.90     2544.31     31.34 o 
   5   6   2      412.22      421.34      9.93 o 
   6   6   2      670.08      737.68     18.49 o 
   7   6   2      147.33      148.44     17.34 o 
   8   6   2      286.28      270.43     21.61 o 
  -5   7   2      319.18      303.52     13.72 o 
  -4   7   2      431.12      450.27     14.39 o 
  -3   7   2      198.14      199.10      9.97 o 
  -2   7   2     1835.94     1888.97     27.66 o 
  -1   7   2       26.66       34.90      5.49 o 
   0   7   2     2306.65     2297.33     29.60 o 
   1   7   2     2101.46     2073.31     23.45 o 
   2   7   2      202.10      202.79      6.34 o 
   3   7   2     1066.65     1087.75     14.46 o 
   4   7   2      408.26      413.51     14.59 o 
   5   7   2      433.92      472.01     14.80 o 
   6   7   2      338.22      364.79     22.06 o 
   7   7   2      311.93      313.14     21.92 o 
   8   7   2       70.41       72.04     16.40 o 
  -4   8   2      171.60      161.11     11.18 o 
  -3   8   2      764.19      775.94     18.06 o 
  -2   8   2       12.98       13.44      6.39 o 
  -1   8   2     1781.03     1755.48     26.55 o 
   0   8   2       13.92        9.51      5.43 o 
   1   8   2      544.65      585.42     10.93 o 
   2   8   2       59.31       51.81      4.72 o 
   3   8   2      262.64      269.74      9.69 o 
   4   8   2       56.70       63.49      8.03 o 
   5   8   2        8.04        1.31      7.00 o 
   6   8   2      362.49      392.85     23.65 o 
   7   8   2       37.72       38.45     14.79 o 
  -3   9   2        1.74        5.13      7.93 o 
  -2   9   2       65.50       76.68      8.75 o 
  -1   9   2        3.50        1.90      8.03 o 
   0   9   2      218.52      202.41     16.61 o 
   1   9   2      121.41      121.81     10.41 o 
   2   9   2      128.70      143.02      8.19 o 
   3   9   2       72.14       77.04      7.24 o 
   4   9   2      380.83      393.58     15.22 o 
   5   9   2      251.46      286.11     20.94 o 
   6   9   2      120.87      141.01     17.61 o 
  -1  10   2      516.39      555.72     15.71 o 
   0  10   2      255.46      281.36     12.18 o 
   1  10   2     1071.73     1113.38     25.96 o 
   2  10   2      181.55      194.70     16.14 o 
   3  10   2     1138.77     1109.48     20.60 o 
   4  10   2      379.93      351.21     15.53 o 
   5  10   2      539.64      557.39     27.31 o 
   2  11   2       49.16       41.93     10.76 o 
   3  11   2      169.96      120.45     12.24 o 
  -4  -9   3       31.11       39.93      8.49 o 
  -3  -9   3       41.54       55.17      8.39 o 
  -2  -9   3       27.01       39.32     10.15 o 
  -1  -9   3      132.75      107.47     11.78 o 
   0  -9   3        9.55       10.72      9.93 o 
  -5  -8   3      161.92      129.51     11.79 o 
  -4  -8   3        2.20        2.06      8.12 o 
  -3  -8   3      182.73      185.64     12.93 o 
  -2  -8   3       89.54       85.52     14.14 o 
  -1  -8   3      458.74      432.04     16.34 o 
   0  -8   3      269.19      282.52      9.66 o 
   1  -8   3      927.39      954.60     16.75 o 
   2  -8   3       65.58       76.66      9.15 o 
  -6  -7   3       57.64       68.45     24.83 o 
  -5  -7   3      900.23      958.89     23.41 o 
  -4  -7   3      307.30      297.72     13.74 o 
  -3  -7   3      714.32      704.84     57.59 o 
  -2  -7   3      155.94      152.97     12.01 o 
  -1  -7   3     2200.17     2160.08     31.28 o 
   0  -7   3      221.70      232.52      8.46 o 
   1  -7   3     1471.52     1452.71     23.21 o 
   2  -7   3      209.48      184.17     12.45 o 
   3  -7   3      331.25      335.70     13.20 o 
   4  -7   3      237.78      183.01     11.51 o 
  -7  -6   3      474.41      445.92     27.85 o 
  -6  -6   3      276.16      272.07     14.01 o 
  -5  -6   3      810.66      845.41     20.94 o 
  -4  -6   3      132.99      149.05      9.81 o 
  -3  -6   3      484.59      503.05     18.96 o 
  -2  -6   3     1979.37     1888.88     38.62 o 
  -1  -6   3       87.55       99.97      6.43 o 
   0  -6   3      302.26      292.12      8.06 o 
   1  -6   3       87.51       85.89      8.34 o 
   2  -6   3       30.68       28.41      5.49 o 
   3  -6   3        2.81        1.06      6.20 o 
   4  -6   3      156.88      154.90     22.98 o 
   5  -6   3       96.51       75.72     21.26 o 
  -7  -5   3        3.25       -6.08      8.69 o 
  -6  -5   3      684.87      692.74     28.04 o 
  -5  -5   3      491.12      486.33     15.13 o 
  -4  -5   3      904.05      876.75     34.62 o 
  -3  -5   3       70.34       87.36     13.05 o 
  -2  -5   3        0.89       -0.43      3.52 o 
  -1  -5   3      217.19      217.53      6.20 o 
   0  -5   3       90.60       78.71      7.42 o 
   1  -5   3      158.52      160.23      6.29 o 
   2  -5   3      230.11      225.82      7.59 o 
   3  -5   3      122.82      129.53      7.67 o 
   4  -5   3      124.71      131.43     12.30 o 
   5  -5   3      248.95      221.99     13.78 o 
  -7  -4   3       29.02       23.47      9.12 o 
  -6  -4   3       55.23       54.82      9.21 o 
  -5  -4   3      266.19      268.56     15.87 o 
  -4  -4   3      433.89      407.16     12.40 o 
  -3  -4   3      501.05      498.56     20.52 o 
  -2  -4   3     1481.33     1411.92     25.99 o 
  -1  -4   3      497.17      490.70      9.34 o 
   0  -4   3     1997.17     1937.37     37.66 o 
   1  -4   3     1596.65     1643.65     21.95 o 
   2  -4   3     1572.14     1558.20     19.01 o 
   3  -4   3      634.63      633.58     13.12 o 
   4  -4   3     1034.12      956.97     21.48 o 
   5  -4   3      384.04      378.45     15.53 o 
   6  -4   3       89.55       83.57     11.26 o 
  -8  -3   3       43.86       60.74     11.00 o 
  -7  -3   3        5.46        1.90      7.75 o 
  -6  -3   3      786.28      839.91     19.74 o 
  -5  -3   3      210.61      201.17     10.24 o 
  -4  -3   3     1943.61     1952.61     25.46 o 
  -3  -3   3      117.99      107.68     16.28 o 
  -2  -3   3     2078.93     1978.54     87.23 o 
  -1  -3   3      846.27      858.32     14.34 o 
   0  -3   3     2756.33     2735.74     37.78 o 
   1  -3   3      787.47      830.32     31.13 o 
   2  -3   3     1267.30     1232.88     15.27 o 
   3  -3   3      452.74      476.45     10.48 o 
   4  -3   3     1601.83     1619.45     28.64 o 
   5  -3   3       74.14       87.57     13.91 o 
   6  -3   3      292.18      325.81     34.33 o 
   7  -3   3       13.96       11.06      9.99 o 
  -8  -2   3      380.45      391.52     17.83 o 
  -7  -2   3      710.74      728.97     19.78 o 
  -6  -2   3     1351.70     1385.08     26.25 o 
  -5  -2   3      280.30      275.57     13.17 o 
  -4  -2   3     1094.73     1122.37     20.24 o 
  -3  -2   3      622.75      627.93     18.58 o 
  -2  -2   3     2407.49     2622.58     52.34 o 
  -1  -2   3     1954.12     2099.58     63.89 o 
   0  -2   3      530.35      515.68     20.13 o 
   1  -2   3       29.24       44.02      3.62 o 
   2  -2   3      299.80      334.97     11.21 o 
   3  -2   3        1.95        7.75      3.03 o 
   4  -2   3      104.90      101.83     12.17 o 
   5  -2   3       18.59       15.69      6.39 o 
   6  -2   3        6.42        4.84      7.30 o 
   7  -2   3       54.24       43.17     10.00 o 
  -8  -1   3        0.88       -9.71     13.74 o 
  -7  -1   3        1.42        7.68      7.82 o 
  -6  -1   3        1.12       -1.50      6.16 o 
  -5  -1   3       35.16       36.57      6.29 o 
  -4  -1   3      470.70      473.41      8.57 o 
  -3  -1   3     1218.04     1323.43     34.58 o 
  -2  -1   3     2437.26     2567.34     50.46 o 
  -1  -1   3       32.28       38.10      1.87 o 
   0  -1   3     1740.66     1803.04     20.29 o 
   1  -1   3      174.68      181.03      4.18 o 
   2  -1   3      770.86      739.77     10.34 o 
   3  -1   3        5.85        8.27      3.12 o 
   4  -1   3     1647.97     1657.19     21.12 o 
   5  -1   3       60.58       53.25     13.18 o 
   6  -1   3      737.83      756.72     19.44 o 
   7  -1   3      137.32      127.87     11.24 o 
  -8   0   3      250.10      216.83     20.90 o 
  -7   0   3      173.33      143.25     16.51 o 
  -6   0   3      603.21      601.07     18.60 o 
  -5   0   3      250.79      262.84      7.80 o 
  -4   0   3      573.41      567.43     17.46 o 
  -3   0   3      351.16      354.92     12.09 o 
  -2   0   3     1453.52     1461.78     20.51 o 
  -1   0   3     1492.26     1409.78     20.69 o 
   0   0   3     2292.28     2302.95     31.33 o 
   1   0   3     2631.74     2584.93    103.91 o 
   2   0   3     1298.64     1265.02     18.98 o 
   3   0   3      514.20      465.93      9.61 o 
   4   0   3     1410.88     1480.58     23.24 o 
   5   0   3      498.12      517.70     12.09 o 
   6   0   3      236.96      150.32     14.49 o 
   7   0   3      154.30      174.33     21.51 o 
   8   0   3      118.55      119.59     12.08 o 
  -7   1   3      606.87      484.44     24.30 o 
  -6   1   3      148.00      142.04     14.43 o 
  -5   1   3      722.91      720.68     14.74 o 
  -4   1   3      419.02      415.10     14.14 o 
  -3   1   3     2995.52     2993.78     56.30 o 
  -2   1   3     2264.76     2361.18     37.18 o 
  -1   1   3     8939.01     7968.10     82.24 o 
   0   1   3     1136.14     1126.95     16.51 o 
   1   1   3     2814.85     2783.53     37.06 o 
   2   1   3     2702.81     2600.36     51.44 o 
   3   1   3     4436.12     4696.87     89.64 o 
   4   1   3     2288.96     2617.06     53.76 o 
   5   1   3      732.61      789.10     16.17 o 
   6   1   3       95.54      100.60     11.59 o 
   7   1   3      738.35      767.94     26.50 o 
   8   1   3      103.28      129.11     15.91 o 
  -6   2   3      279.25      297.67     17.19 o 
  -5   2   3      621.48      625.45     27.39 o 
  -4   2   3      301.80      323.12     13.76 o 
  -3   2   3     1463.05     1452.77     31.65 o 
  -2   2   3        6.65       13.15      2.84 o 
  -1   2   3      455.48      448.63      9.00 o 
   0   2   3       74.20       70.86      3.67 o 
   1   2   3       19.55       16.76      3.42 o 
   2   2   3      314.34      317.88     11.07 o 
   3   2   3      475.94      500.33     15.26 o 
   4   2   3     4797.40     5051.36     98.06 o 
   5   2   3       75.53       83.53      9.19 o 
   6   2   3        1.02       11.11     19.76 o 
   7   2   3       99.11       77.97     11.68 o 
   8   2   3        1.04        0.80     10.72 o 
  -6   3   3       86.67       87.51     12.35 o 
  -5   3   3        8.16       11.30      6.09 o 
  -4   3   3       22.10       27.00      5.44 o 
  -3   3   3       47.19       50.05     10.99 o 
  -2   3   3       62.62       76.95      4.53 o 
  -1   3   3       75.60       48.68      7.17 o 
   0   3   3      415.52      456.56      9.45 o 
   1   3   3     2122.25     2071.95     29.45 o 
   2   3   3      127.07      131.66      8.09 o 
   3   3   3     2654.20     2658.73     36.44 o 
   4   3   3       39.06       35.23      4.32 o 
   5   3   3      744.83      734.54     22.99 o 
   6   3   3       35.48       32.84      6.21 o 
   7   3   3      844.98      883.76     21.16 o 
   8   3   3       57.31       61.85     12.64 o 
  -6   4   3      114.67       98.83     10.02 o 
  -5   4   3     1373.32     1309.31     46.76 o 
  -4   4   3      599.73      629.95     16.22 o 
  -3   4   3     1381.05     1372.61     19.03 o 
  -2   4   3      190.48      173.15      6.36 o 
  -1   4   3     5743.85     5671.85     75.15 o 
   0   4   3      775.42      803.02     14.70 o 
   1   4   3     4403.04     4256.10     57.33 o 
   2   4   3     1253.26     1289.98     19.02 o 
   3   4   3     2008.50     1989.38     28.42 o 
   4   4   3      811.80      796.22     14.38 o 
   5   4   3      973.26     1023.75     18.67 o 
   6   4   3      167.70      187.44     14.37 o 
   7   4   3      480.25      492.10     22.63 o 
   8   4   3      168.79      160.38     12.08 o 
  -6   5   3      326.44      322.43     15.50 o 
  -5   5   3        9.02        6.31      6.53 o 
  -4   5   3      158.37      165.31     15.56 o 
  -3   5   3      541.30      544.84     12.29 o 
  -2   5   3     1610.67     1603.95     22.73 o 
  -1   5   3     1806.63     1875.33     24.46 o 
   0   5   3     1457.19     1416.86     23.37 o 
   1   5   3       98.17       79.67     10.80 o 
   2   5   3     2005.02     2030.90     24.07 o 
   3   5   3      831.87      857.33     14.56 o 
   4   5   3     1087.54     1089.44     15.55 o 
   5   5   3      149.67      149.31      6.31 o 
   6   5   3      257.60      267.89     18.47 o 
   7   5   3        1.13        1.32     10.43 o 
   8   5   3       33.85       48.22     14.93 o 
  -5   6   3       83.88       90.61      9.00 o 
  -4   6   3      792.28      782.00     17.00 o 
  -3   6   3      288.47      298.44     10.48 o 
  -2   6   3      447.75      462.45     11.36 o 
  -1   6   3       45.23       44.20      4.15 o 
   0   6   3      585.73      578.57     11.51 o 
   1   6   3       91.15       93.08      5.41 o 
   2   6   3      255.31      282.67      7.09 o 
   3   6   3      167.92      169.09      6.85 o 
   4   6   3       33.81       50.32      9.52 o 
   5   6   3      967.60      981.72     20.80 o 
   6   6   3       59.50       62.21      7.88 o 
   7   6   3      253.62      269.17     13.04 o 
   8   6   3       32.20       15.84     13.58 o 
  -5   7   3       12.86       17.51      8.32 o 
  -4   7   3        4.45        3.25      6.97 o 
  -3   7   3       55.35       65.60      7.50 o 
  -2   7   3      149.86      141.62      8.01 o 
  -1   7   3      365.51      364.04     11.70 o 
   0   7   3      322.26      305.56      9.27 o 
   1   7   3     1399.36     1336.63     20.22 o 
   2   7   3      312.68      301.36      7.22 o 
   3   7   3      462.77      464.36     10.94 o 
   4   7   3     1878.87     1816.85     31.95 o 
   5   7   3       79.45       77.32     12.15 o 
   6   7   3      901.37      940.09     22.25 o 
   7   7   3      201.86      178.59     18.51 o 
   8   7   3      220.47      168.53     19.80 o 
  -4   8   3      528.64      514.62     16.10 o 
  -3   8   3      508.77      501.55     14.71 o 
  -2   8   3      628.22      621.52     15.08 o 
  -1   8   3      370.46      378.98     17.53 o 
   0   8   3     2370.89     2353.90     39.97 o 
   1   8   3       91.82       92.94      6.67 o 
   2   8   3     2784.41     2829.71     36.50 o 
   3   8   3      440.96      451.14     11.69 o 
   4   8   3      881.67      915.23     21.10 o 
   5   8   3      107.47      117.82     13.17 o 
   6   8   3      130.45      147.39     11.35 o 
   7   8   3       47.67       69.54     15.93 o 
  -3   9   3       43.52       36.53     14.13 o 
  -2   9   3      659.33      674.12     16.67 o 
  -1   9   3      424.72      451.95     14.84 o 
   0   9   3      498.45      505.46     31.67 o 
   1   9   3      587.65      553.77     16.07 o 
   2   9   3      495.13      471.98     12.84 o 
   3   9   3      520.38      528.13     13.93 o 
   4   9   3        2.50       -0.11      7.18 o 
   5   9   3      143.02      130.83     15.28 o 
   6   9   3      191.66      185.60     18.89 o 
   7   9   3       44.13       40.90     15.63 o 
  -1  10   3       75.43       76.01      8.88 o 
   0  10   3       46.68       54.02     23.81 o 
   1  10   3       41.33       43.44      9.60 o 
   2  10   3      183.74      179.00     28.39 o 
   3  10   3        1.66       -0.12      6.34 o 
   4  10   3      320.68      373.64     15.81 o 
   5  10   3        2.08        3.71      8.99 o 
   6  10   3      168.27      125.89     18.35 o 
   1  11   3      181.54      208.66     14.23 o 
   2  11   3      510.29      539.24     19.64 o 
   3  11   3      197.37      150.21     10.09 o 
   4  11   3      383.59      405.83     38.75 o 
  -2  -9   4      490.55      443.80     28.27 o 
  -4  -8   4       45.89       51.92      8.23 o 
  -3  -8   4      454.80      425.29     15.04 o 
  -2  -8   4       19.00       26.84      6.96 o 
  -1  -8   4       98.18      108.46     11.30 o 
   0  -8   4       31.20       32.50      9.72 o 
   1  -8   4      176.39      176.84     10.59 o 
   2  -8   4       16.47       19.87      8.24 o 
  -6  -7   4      104.96      103.45     13.84 o 
  -5  -7   4       22.06       28.11      7.94 o 
  -4  -7   4       94.35       99.55     11.28 o 
  -3  -7   4        0.54        3.60      5.89 o 
  -2  -7   4      156.13      145.77      8.40 o 
  -1  -7   4       94.72       91.25     27.95 o 
   0  -7   4      327.45      349.03     11.79 o 
   1  -7   4       17.81       22.96      5.83 o 
   2  -7   4      548.22      525.12     14.63 o 
   3  -7   4      135.83      132.38     14.03 o 
  -6  -6   4       53.24       34.62      9.58 o 
  -5  -6   4       82.37       88.19      8.06 o 
  -4  -6   4       90.32       80.73      7.28 o 
  -3  -6   4      815.39      831.64     19.22 o 
  -2  -6   4      654.24      655.32     13.71 o 
  -1  -6   4      490.69      507.72     11.92 o 
   0  -6   4       40.78       43.97      4.92 o 
   1  -6   4     1225.61     1206.19     24.48 o 
   2  -6   4      121.59      129.87      7.46 o 
   3  -6   4     1435.11     1375.12     38.96 o 
   4  -6   4       67.94       74.08     10.72 o 
  -7  -5   4      288.58      309.60     16.53 o 
  -6  -5   4      521.01      536.55     22.13 o 
  -5  -5   4      992.03      958.28     18.02 o 
  -4  -5   4      231.60      228.39      9.16 o 
  -3  -5   4     3814.95     3600.17     43.18 o 
  -2  -5   4       11.41       13.80      4.67 o 
  -1  -5   4     2156.71     2212.89     24.31 o 
   0  -5   4     1272.97     1246.58     28.94 o 
   1  -5   4     1222.35     1231.39     16.73 o 
   2  -5   4      220.49      219.10      7.92 o 
   3  -5   4      156.82      159.86     37.66 o 
   4  -5   4       63.62       62.17      9.39 o 
   5  -5   4       29.72       42.32     10.35 o 
  -7  -4   4      443.65      482.93     18.36 o 
  -6  -4   4        7.04        2.02      8.78 o 
  -5  -4   4      201.33      214.45     11.33 o 
  -4  -4   4      436.17      448.57     11.22 o 
  -3  -4   4       17.75       13.10      4.40 o 
  -2  -4   4      705.28      729.92     12.91 o 
  -1  -4   4       34.92       48.76      3.55 o 
   0  -4   4       71.24       67.11      4.76 o 
   1  -4   4      241.16      253.63      8.20 o 
   2  -4   4       31.56       39.90      5.17 o 
   3  -4   4      117.08       99.17      8.21 o 
   4  -4   4       75.64       72.41      8.77 o 
   5  -4   4       48.63       49.93     12.21 o 
   6  -4   4        1.09       -4.60      9.07 o 
  -7  -3   4      109.28       93.55     10.88 o 
  -6  -3   4       20.69       18.28      7.97 o 
  -5  -3   4      208.25      192.99     13.11 o 
  -4  -3   4       92.69       93.30      6.15 o 
  -3  -3   4      964.56      922.07     14.89 o 
  -2  -3   4        2.97        7.71      1.83 o 
  -1  -3   4     1879.90     1932.68     23.43 o 
   0  -3   4      384.19      418.11      8.36 o 
   1  -3   4      839.23      830.06     17.19 o 
   2  -3   4      440.23      447.36      9.96 o 
   3  -3   4     1345.83     1312.82     30.39 o 
   4  -3   4      287.45      280.06     11.63 o 
   5  -3   4      313.39      291.64     13.18 o 
   6  -3   4      108.79      128.69     11.72 o 
  -7  -2   4      413.02      406.62     15.78 o 
  -6  -2   4      165.10      167.43     20.60 o 
  -5  -2   4       84.15       97.66      7.99 o 
  -4  -2   4      445.58      445.35     12.43 o 
  -3  -2   4     1548.53     1568.29     20.95 o 
  -2  -2   4     1906.86     1942.20     41.74 o 
  -1  -2   4      698.69      681.15     11.41 o 
   0  -2   4     1469.78     1365.94     20.49 o 
   1  -2   4      505.55      462.16      8.05 o 
   2  -2   4     1789.36     1819.76     28.69 o 
   3  -2   4     1202.93     1241.46     22.01 o 
   4  -2   4      382.83      374.47     12.11 o 
   5  -2   4      579.93      609.43     16.64 o 
   6  -2   4      837.88      855.32     21.72 o 
   7  -2   4        3.94        2.14      9.58 o 
  -7  -1   4       10.33        9.29      8.17 o 
  -6  -1   4      708.08      716.18     22.64 o 
  -5  -1   4      736.55      750.14     17.26 o 
  -4  -1   4     2456.89     2423.03     36.59 o 
  -3  -1   4      903.57      931.76     26.96 o 
  -2  -1   4     3388.22     3315.50     64.59 o 
  -1  -1   4       14.20       14.68      1.61 o 
   0  -1   4     6504.06     6383.12     66.82 o 
   1  -1   4      978.88     1064.14     13.74 o 
   2  -1   4     1919.15     1898.13     22.61 o 
   3  -1   4        6.16        8.30      3.25 o 
   4  -1   4      371.32      380.63     11.45 o 
   5  -1   4       96.66      100.73      8.13 o 
   6  -1   4       66.65       80.26      8.81 o 
   7  -1   4       91.09       88.14     10.97 o 
  -7   0   4      126.73       93.21     16.17 o 
  -6   0   4      288.94      292.63     12.51 o 
  -5   0   4       10.31        4.65      5.73 o 
  -4   0   4      988.73     1080.10     15.16 o 
  -3   0   4        4.89       12.34      3.59 o 
  -2   0   4        7.65        8.81      1.80 o 
  -1   0   4      357.44      420.62      9.14 o 
   0   0   4      495.50      536.36     18.42 o 
   1   0   4        0.30        0.14      2.29 o 
   2   0   4      488.71      509.08     22.33 o 
   3   0   4      226.32      235.02     13.02 o 
   4   0   4      187.93      179.04      7.33 o 
   5   0   4       83.71       88.79      7.29 o 
   6   0   4      191.27      196.84     11.14 o 
   7   0   4       42.09       40.35     15.29 o 
   8   0   4      171.02      154.63     14.16 o 
  -7   1   4       26.55       42.17     14.11 o 
  -6   1   4      519.38      480.68     23.16 o 
  -5   1   4      397.43      413.13     13.32 o 
  -4   1   4     1058.66     1066.81     15.45 o 
  -3   1   4      361.07      411.13      9.68 o 
  -2   1   4     2194.56     2246.54     30.79 o 
  -1   1   4       64.07       56.93      2.77 o 
   0   1   4     2966.93     2990.67     40.55 o 
   1   1   4       82.54       72.88      5.81 o 
   2   1   4     3579.97     3541.52     97.88 o 
   3   1   4     1432.43     1480.30     33.06 o 
   4   1   4      882.29      878.94     23.28 o 
   5   1   4       17.61       19.65      4.35 o 
   6   1   4      447.48      491.72     22.94 o 
   7   1   4       58.58       60.10      8.89 o 
   8   1   4      215.61      237.92     37.79 o 
  -7   2   4      155.50      113.88     16.68 o 
  -6   2   4      403.03      390.73     22.11 o 
  -5   2   4      272.48      277.03     14.71 o 
  -4   2   4      772.38      777.54     21.53 o 
  -3   2   4      872.51      816.09     20.14 o 
  -2   2   4     1182.07     1078.52     17.79 o 
  -1   2   4      884.34      854.19     11.79 o 
   0   2   4     4850.81     4722.20     50.00 o 
   1   2   4     3845.10     3617.87     49.83 o 
   2   2   4     1532.57     1503.96     33.50 o 
   3   2   4     1437.93     1459.70     33.42 o 
   4   2   4      739.51      765.51     21.84 o 
   5   2   4      656.44      682.64     22.06 o 
   6   2   4     3031.15     3137.31     38.43 o 
   7   2   4      138.08      132.95     13.54 o 
   8   2   4       17.23       16.68     12.12 o 
  -7   3   4      245.12      232.30     19.28 o 
  -5   3   4     1185.30     1139.32     30.84 o 
  -4   3   4      468.65      476.77     12.74 o 
  -3   3   4     1706.76     1732.56     60.04 o 
  -2   3   4      804.05      845.01     18.53 o 
  -1   3   4     2209.47     2198.52     32.05 o 
   0   3   4      222.16      209.23      6.63 o 
   1   3   4     1305.97     1306.37     18.96 o 
   2   3   4      255.00      282.49     11.80 o 
   3   3   4      274.08      268.76     12.26 o 
   4   3   4       49.73       58.45      8.58 o 
   5   3   4      611.47      638.72     21.57 o 
   6   3   4     1206.14     1232.31     34.40 o 
   7   3   4        0.07       -4.64      6.60 o 
   8   3   4      166.69      148.80     15.48 o 
  -6   4   4       15.24       11.97      8.41 o 
  -5   4   4      302.73      309.41     12.99 o 
  -4   4   4       53.53       65.41      7.12 o 
  -3   4   4      285.63      268.25      7.86 o 
  -2   4   4       28.26       34.03      3.91 o 
  -1   4   4       39.89       32.91      4.35 o 
   0   4   4      435.15      459.60     10.76 o 
   1   4   4      713.37      811.35     15.10 o 
   2   4   4     1148.48     1211.22     29.72 o 
   3   4   4       68.68       70.02      2.94 o 
   4   4   4      120.31      124.10      5.50 o 
   5   4   4      231.73      229.29      8.24 o 
   6   4   4      201.37      210.59     15.42 o 
   7   4   4       88.08      116.28     14.69 o 
   8   4   4       59.14       69.32      9.27 o 
  -6   5   4        2.79       -4.00      8.57 o 
  -5   5   4       37.85       44.10      8.70 o 
  -4   5   4       41.70       46.69      7.74 o 
  -3   5   4     2071.18     2062.91     34.72 o 
  -2   5   4     1262.35     1299.56     19.20 o 
  -1   5   4     1596.47     1571.61     22.47 o 
   0   5   4      575.11      564.66     10.78 o 
   1   5   4     2950.42     2957.83     42.75 o 
   2   5   4     1056.50     1086.31     19.47 o 
   3   5   4     4312.57     4290.71     51.42 o 
   4   5   4      382.66      381.17     18.93 o 
   5   5   4     1196.08     1176.43     30.25 o 
   6   5   4      225.31      232.29     16.67 o 
   7   5   4      423.95      428.56     22.30 o 
   8   5   4        6.13       15.16     13.42 o 
  -5   6   4      804.24      807.83     25.76 o 
  -4   6   4      277.40      263.41     11.08 o 
  -3   6   4      643.56      656.15     32.21 o 
  -2   6   4       97.77      101.89      6.69 o 
  -1   6   4      816.45      836.43     16.67 o 
   0   6   4      683.30      658.86     12.58 o 
   1   6   4     3065.93     3059.47     37.27 o 
   2   6   4      327.13      313.74      8.59 o 
   3   6   4      809.42      771.16     17.03 o 
   4   6   4      142.12      113.23      7.89 o 
   5   6   4      552.67      554.81     18.86 o 
   6   6   4      321.02      302.48     12.67 o 
   7   6   4      335.71      333.10     14.93 o 
   8   6   4        3.13       12.12      9.67 o 
  -4   7   4      607.47      593.66     24.52 o 
  -3   7   4      227.48      239.35     10.66 o 
  -2   7   4      815.55      832.89     16.48 o 
  -1   7   4      599.99      622.64     12.50 o 
   0   7   4      495.60      497.71     11.60 o 
   1   7   4      182.21      174.68     15.87 o 
   2   7   4      429.80      458.70     12.73 o 
   3   7   4       18.21       10.14      5.74 o 
   4   7   4      111.79      108.33      8.44 o 
   5   7   4        1.67        8.22      6.40 o 
   6   7   4       28.32       36.97      7.92 o 
   7   7   4      306.58      308.93     14.77 o 
   8   7   4       78.76       71.51     16.55 o 
  -4   8   4       93.75      105.89     10.05 o 
  -3   8   4      104.15      102.01      9.11 o 
  -2   8   4       83.16       76.59      7.85 o 
  -1   8   4       31.61       35.90      6.37 o 
   0   8   4       26.73       20.99      5.68 o 
   1   8   4      231.83      223.77      9.15 o 
   2   8   4        8.08        5.45      5.14 o 
   3   8   4     2445.17     2422.60     32.75 o 
   4   8   4       55.81       61.20      7.98 o 
   5   8   4      628.44      634.68     18.31 o 
   6   8   4      313.13      298.90     14.06 o 
   7   8   4      244.40      231.10     14.40 o 
  -3   9   4      202.04      217.76     27.77 o 
  -2   9   4      356.38      357.89     13.30 o 
  -1   9   4      962.42      976.13     34.97 o 
   0   9   4      306.44      286.18     13.93 o 
   1   9   4      995.68      986.29     18.56 o 
   2   9   4     1034.09     1034.37     18.97 o 
   3   9   4       57.62       61.10      6.92 o 
   4   9   4      872.59      861.07     32.83 o 
   5   9   4      144.73      158.84     11.69 o 
   6   9   4      729.79      797.52     22.40 o 
   7   9   4       14.85       21.46     15.88 o 
  -1  10   4       31.97       25.02     10.08 o 
   0  10   4     1073.03     1061.27     26.18 o 
   1  10   4      234.39      255.75     14.43 o 
   2  10   4      940.58      947.04     18.91 o 
   3  10   4      104.11       95.26      8.30 o 
   4  10   4      849.87      833.73     22.52 o 
   5  10   4      140.78      138.43     11.90 o 
   6  10   4      143.20      158.27     25.77 o 
   1  11   4       36.47       30.70     10.25 o 
   2  11   4       15.59       10.38      9.75 o 
   3  11   4        0.41        3.70      7.34 o 
   4  11   4        0.83       -0.69      9.11 o 
  -3  -8   5        8.42       14.66      7.86 o 
  -2  -8   5      662.42      683.27     43.23 o 
  -1  -8   5       93.79       90.26     11.79 o 
   0  -8   5      877.52      899.97     28.61 o 
  -5  -7   5      141.15      148.18     11.54 o 
  -4  -7   5      654.40      644.69     24.69 o 
  -3  -7   5      152.84      168.72      9.68 o 
  -2  -7   5      509.50      533.95     15.94 o 
  -1  -7   5      362.93      359.71     15.97 o 
   0  -7   5      126.97      142.50     11.89 o 
   1  -7   5       64.45       70.07      6.95 o 
   2  -7   5       17.21       16.14      7.84 o 
  -6  -6   5       11.12       11.21     10.01 o 
  -5  -6   5      244.44      204.48     16.45 o 
  -4  -6   5       42.95       43.78      7.04 o 
  -3  -6   5       19.80       28.26      6.38 o 
  -2  -6   5      165.51      151.50      9.09 o 
  -1  -6   5      116.43       98.14      7.57 o 
   0  -6   5      178.29      165.08     18.39 o 
   1  -6   5       77.92       73.13      6.09 o 
   2  -6   5      441.35      479.91     16.04 o 
   3  -6   5        1.35        3.55      8.66 o 
   4  -6   5      440.85      442.32     17.82 o 
  -6  -5   5       76.59       72.43     11.02 o 
  -5  -5   5       94.51       95.42     12.53 o 
  -4  -5   5      286.46      286.87     10.56 o 
  -3  -5   5       37.53       45.29      6.15 o 
  -2  -5   5      408.28      390.04     10.66 o 
  -1  -5   5       54.44       52.65      5.61 o 
   0  -5   5     1978.00     1938.08     33.31 o 
   1  -5   5       43.06       49.65      6.04 o 
   2  -5   5      120.81      129.14     10.74 o 
   3  -5   5       78.96       80.76      9.22 o 
   4  -5   5      101.18      115.93     11.55 o 
   5  -5   5      335.57      335.29     19.55 o 
  -7  -4   5      239.57      246.86     15.30 o 
  -6  -4   5       56.47       69.99      9.88 o 
  -5  -4   5      339.05      353.36     22.17 o 
  -4  -4   5     1612.36     1536.24     23.33 o 
  -3  -4   5      630.56      617.21     12.97 o 
  -2  -4   5      669.94      642.35     12.77 o 
  -1  -4   5     4125.14     3987.70     39.24 o 
   0  -4   5       21.96       21.35      4.23 o 
   1  -4   5     2610.57     2607.22     32.79 o 
   2  -4   5      630.60      647.01     13.49 o 
   3  -4   5     1559.76     1548.42     23.83 o 
   4  -4   5      245.14      250.37     34.02 o 
   5  -4   5      446.98      463.82     38.08 o 
  -7  -3   5      145.51      156.35     12.82 o 
  -6  -3   5       31.53       33.39      9.02 o 
  -5  -3   5     1463.19     1426.04     90.46 o 
  -4  -3   5        8.86        9.11      6.23 o 
  -3  -3   5     1128.45     1128.44     17.72 o 
  -2  -3   5       27.92       37.30      4.24 o 
  -1  -3   5      903.31      934.53     13.46 o 
   0  -3   5       20.92       29.73      3.78 o 
   1  -3   5      366.11      367.94      8.85 o 
   2  -3   5        1.31        2.25      4.14 o 
   3  -3   5        5.66        7.22      4.81 o 
   4  -3   5        8.42        8.63      6.57 o 
   5  -3   5        0.70       -2.31      7.63 o 
   6  -3   5       13.89       -0.21      9.02 o 
  -7  -2   5      165.34      167.53     12.63 o 
  -6  -2   5      643.70      659.00     18.92 o 
  -5  -2   5       79.54       83.65     10.80 o 
  -4  -2   5       30.60       39.96      6.26 o 
  -3  -2   5       84.29       90.06      9.50 o 
  -2  -2   5       72.95       77.28      8.78 o 
  -1  -2   5      174.52      162.75      4.84 o 
   0  -2   5       56.48       67.13      4.61 o 
   1  -2   5     1311.29     1338.62     15.46 o 
   2  -2   5       88.02       88.13      4.15 o 
   3  -2   5      692.19      691.31     12.90 o 
   4  -2   5       65.91       68.28      7.45 o 
   5  -2   5      475.70      472.96     15.34 o 
   6  -2   5      143.83      126.00     17.95 o 
   7  -2   5       23.64       19.55     10.35 o 
  -7  -1   5      396.60      387.45     27.34 o 
  -6  -1   5       85.51       97.06     15.18 o 
  -5  -1   5     1740.95     1710.27     39.08 o 
  -4  -1   5      386.94      407.37     12.44 o 
  -3  -1   5      725.31      712.21     12.57 o 
  -2  -1   5      130.08      138.22      5.69 o 
  -1  -1   5     3226.16     3237.45     35.71 o 
   0  -1   5      905.33      935.53     12.68 o 
   1  -1   5     3352.67     3311.02     36.97 o 
   2  -1   5      257.90      240.58      6.17 o 
   3  -1   5      666.68      611.13     13.04 o 
   4  -1   5      360.58      373.07     11.92 o 
   5  -1   5      920.98      931.48     20.53 o 
   6  -1   5       36.36       46.86      8.66 o 
   7  -1   5      520.24      525.11     21.05 o 
  -7   0   5      157.55      156.64     12.30 o 
  -6   0   5      166.85      170.25     33.64 o 
  -5   0   5      203.32      208.38     11.03 o 
  -4   0   5      780.15      775.29     16.99 o 
  -3   0   5     1417.86     1393.02     51.00 o 
  -2   0   5      970.37      873.41     16.44 o 
  -1   0   5     3783.12     3873.88     53.15 o 
   0   0   5     1993.81     1971.96     29.09 o 
   1   0   5      133.55      105.82      5.56 o 
   2   0   5     3447.28     3377.76     46.84 o 
   3   0   5      348.58      362.76      9.32 o 
   4   0   5     1224.33     1270.19     17.88 o 
   5   0   5      139.62      146.23     14.83 o 
   6   0   5      110.36      125.55     12.55 o 
   7   0   5        6.18        1.66     12.95 o 
  -7   1   5       78.33       89.18     16.94 o 
  -6   1   5      383.36      379.93     30.25 o 
  -5   1   5      316.79      320.74     12.36 o 
  -4   1   5     1366.93     1359.53     24.33 o 
  -3   1   5       97.67      118.94      5.08 o 
  -2   1   5     3541.60     3670.10     45.66 o 
  -1   1   5       24.32       26.82      4.20 o 
   0   1   5     1498.94     1516.99     23.14 o 
   1   1   5       16.09       21.49      4.04 o 
   2   1   5      366.22      344.69      8.65 o 
   3   1   5       89.42       79.46      7.49 o 
   4   1   5       95.60      108.71      9.01 o 
   5   1   5       38.66       38.27      4.85 o 
   6   1   5        2.51        3.40      6.46 o 
   7   1   5      167.16      155.34     11.69 o 
   8   1   5        1.57       -7.73      8.79 o 
  -7   2   5      103.13       97.79     16.71 o 
  -6   2   5      853.39      801.36     30.64 o 
  -5   2   5        9.07       31.03     15.72 o 
  -4   2   5       39.35       35.86      4.63 o 
  -3   2   5       88.50       95.71      5.24 o 
  -2   2   5      298.15      313.21      7.13 o 
  -1   2   5      647.59      709.66     10.59 o 
   0   2   5     1667.13     1805.85     26.54 o 
   1   2   5     1034.81     1042.20     16.58 o 
   2   2   5      960.88      980.47     27.57 o 
   3   2   5      170.93      166.58     10.96 o 
   4   2   5     1628.32     1611.76     38.03 o 
   5   2   5      935.22      970.18     27.85 o 
   6   2   5      707.48      713.50     17.30 o 
   7   2   5       40.04       41.18     11.76 o 
   8   2   5        3.95       11.99     12.72 o 
  -6   3   5      584.76      525.99     25.56 o 
  -5   3   5      125.38      140.22     16.08 o 
  -4   3   5     1881.35     1763.26     28.02 o 
  -3   3   5       61.45       49.54      5.43 o 
  -2   3   5     1838.87     1746.46     27.35 o 
  -1   3   5      745.80      765.49     13.95 o 
   0   3   5     1671.45     1486.70     26.54 o 
   1   3   5      298.64      279.40      9.37 o 
   2   3   5     3593.69     3463.71     70.45 o 
   3   3   5      513.60      493.85     17.45 o 
   4   3   5     1202.70     1187.98     21.39 o 
   5   3   5      410.58      405.14     17.70 o 
   6   3   5      150.51      157.97     13.97 o 
   7   3   5        8.42        9.08      7.28 o 
   8   3   5     1550.68     1484.61     41.56 o 
  -5   4   5      294.30      304.21     13.01 o 
  -4   4   5      954.96      991.87     26.34 o 
  -3   4   5      809.72      812.51     16.37 o 
  -2   4   5     1382.02     1389.11     19.77 o 
  -1   4   5     1713.88     1719.55     27.50 o 
   0   4   5     1672.23     1724.80     27.14 o 
   1   4   5     1394.50     1425.30     17.61 o 
   2   4   5     1244.36     1184.37     30.36 o 
   3   4   5      201.90      182.34      6.40 o 
   4   4   5     1070.16     1080.06     29.99 o 
   5   4   5       68.03       58.46     10.75 o 
   6   4   5       48.68       68.72     11.44 o 
   7   4   5      151.97      119.97     14.38 o 
   8   4   5       47.31        4.59     10.57 o 
  -6   5   5      126.91      148.70     18.58 o 
  -5   5   5      312.49      324.03     14.76 o 
  -4   5   5       17.01       18.10      7.32 o 
  -3   5   5      326.93      322.54     12.38 o 
  -2   5   5        5.47        5.99      4.24 o 
  -1   5   5     1181.56     1135.51     17.61 o 
   0   5   5      174.68      224.89      7.40 o 
   1   5   5       90.73       71.01      4.64 o 
   2   5   5      158.58      169.55      6.45 o 
   3   5   5      555.21      572.72     13.54 o 
   4   5   5      416.51      408.74     12.32 o 
   5   5   5      121.35      124.45      8.55 o 
   6   5   5      229.55      223.99     16.91 o 
   7   5   5        1.59        2.54     11.65 o 
   8   5   5      129.17      146.64     18.09 o 
  -5   6   5      126.54      141.16     17.83 o 
  -4   6   5      226.95      218.61     12.80 o 
  -3   6   5      286.50      272.33     13.36 o 
  -2   6   5       72.65       74.45      5.27 o 
  -1   6   5      538.43      507.66     17.73 o 
   0   6   5     1671.76     1692.63     20.14 o 
   1   6   5      881.69      892.11     12.88 o 
   2   6   5     1121.32     1094.60     14.77 o 
   3   6   5      285.13      262.95     10.63 o 
   4   6   5     1345.59     1319.52     25.26 o 
   5   6   5     1174.71     1187.23     24.34 o 
   6   6   5      580.14      541.23     16.46 o 
   7   6   5      286.00      277.22     14.58 o 
   8   6   5      116.02      128.66     22.09 o 
  -4   7   5       87.56       95.46      9.55 o 
  -3   7   5     1064.94     1020.62     19.49 o 
  -2   7   5      384.84      381.90     11.72 o 
  -1   7   5     1796.85     1803.99     39.14 o 
   0   7   5      265.55      281.31      7.84 o 
   1   7   5      881.51      882.81     13.45 o 
   2   7   5      620.76      600.61     12.69 o 
   3   7   5     1585.18     1476.83     27.71 o 
   4   7   5      219.67      227.26     11.28 o 
   5   7   5      810.25      807.13     23.57 o 
   6   7   5        8.86        4.25      7.57 o 
   7   7   5      160.36      187.72     21.70 o 
   8   7   5       74.57       90.98     12.65 o 
  -3   8   5      758.08      748.27     17.43 o 
  -2   8   5      384.80      377.81     13.58 o 
  -1   8   5      990.83     1024.46     23.91 o 
   0   8   5      344.16      342.10     11.06 o 
   1   8   5      821.85      822.82     16.03 o 
   2   8   5      214.69      213.53      9.27 o 
   3   8   5      409.63      408.95     14.38 o 
   4   8   5       90.82       85.61     14.77 o 
   5   8   5      482.90      465.00     16.06 o 
   6   8   5       57.12       58.29      9.49 o 
   7   8   5      141.67      125.44     12.07 o 
  -2   9   5       87.29       84.94      8.91 o 
  -1   9   5       30.23       34.31      9.13 o 
   0   9   5      133.93      138.24     11.34 o 
   1   9   5        8.73        4.86      7.48 o 
   2   9   5       38.48       36.85      6.73 o 
   3   9   5       24.25       20.86      6.45 o 
   4   9   5        4.91       -1.04      7.81 o 
   5   9   5      974.49      988.12     24.27 o 
   6   9   5       61.26       62.66     10.79 o 
   7   9   5      257.60      297.42     16.44 o 
  -1  10   5      349.74      379.78     17.67 o 
   0  10   5       59.80       48.73     10.02 o 
   1  10   5     1242.76     1297.62     29.05 o 
   2  10   5       64.18       62.29      8.04 o 
   3  10   5     1105.59     1085.41     21.02 o 
   4  10   5      211.17      196.94     19.60 o 
   5  10   5      463.60      470.81     17.78 o 
   6  10   5       48.54       52.55     11.06 o 
   1  11   5      192.83      232.33     14.93 o 
   2  11   5      718.80      743.16     22.95 o 
   3  11   5      261.67      274.84     19.10 o 
   4  11   5      478.19      475.62     18.44 o 
  -4  -7   6       56.86       61.66      9.22 o 
  -3  -7   6      364.06      370.15     13.68 o 
  -2  -7   6      294.23      283.42     14.21 o 
  -1  -7   6      203.77      208.78     14.03 o 
   0  -7   6      230.65      230.96     14.76 o 
   1  -7   6       80.98       99.84     12.14 o 
  -5  -6   6      180.47      198.23     11.27 o 
  -4  -6   6      496.81      500.82     14.64 o 
  -3  -6   6      133.26      123.12      8.69 o 
  -2  -6   6     1339.25     1308.01     22.23 o 
  -1  -6   6       87.46       88.28     10.60 o 
   0  -6   6     1015.56     1028.74     37.17 o 
   1  -6   6       50.41       52.80      9.99 o 
   2  -6   6      461.15      478.06     14.44 o 
   3  -6   6       45.25       30.49      9.89 o 
  -6  -5   6      257.68      285.77     16.26 o 
  -5  -5   6      138.51      109.19      9.25 o 
  -4  -5   6      193.99      193.97      9.98 o 
  -3  -5   6      352.01      331.40     11.17 o 
  -2  -5   6      174.18      184.87      8.72 o 
  -1  -5   6        4.46        3.44      5.16 o 
   0  -5   6        0.35        1.24      6.81 o 
   1  -5   6       33.99       28.95      6.04 o 
   2  -5   6       39.26       39.02      6.68 o 
   3  -5   6      135.75      164.33     16.58 o 
   4  -5   6      109.03      103.41     11.24 o 
  -6  -4   6      141.53      153.65     12.46 o 
  -5  -4   6        1.00       -1.68      6.45 o 
  -4  -4   6      339.70      307.66     10.85 o 
  -3  -4   6       53.87       50.69      6.32 o 
  -2  -4   6      189.07      190.58      8.22 o 
  -1  -4   6      298.94      311.74      9.68 o 
   0  -4   6      381.61      400.80     22.60 o 
   1  -4   6       17.21       11.07      5.01 o 
   2  -4   6     2375.01     2417.92     41.52 o 
   3  -4   6       11.36        6.57      6.01 o 
   4  -4   6      257.99      269.28     23.17 o 
   5  -4   6       31.16       22.42      9.98 o 
  -6  -3   6      269.62      273.20     15.40 o 
  -5  -3   6      366.11      371.08     14.68 o 
  -4  -3   6      302.15      293.23     10.25 o 
  -3  -3   6      116.19      118.59      6.90 o 
  -2  -3   6     3133.53     3044.40     43.79 o 
  -1  -3   6      118.73      129.54     12.47 o 
   0  -3   6     2073.77     2062.78     22.82 o 
   1  -3   6     1056.95     1019.30     16.23 o 
   2  -3   6      514.28      486.17     11.36 o 
   3  -3   6      722.26      700.55     17.61 o 
   4  -3   6      562.91      559.70     16.35 o 
   5  -3   6      579.57      570.62     17.95 o 
   6  -3   6      267.93      275.70     15.88 o 
  -7  -2   6      302.65      303.87     25.92 o 
  -6  -2   6      501.42      500.15     17.51 o 
  -5  -2   6      304.97      307.72     13.64 o 
  -4  -2   6       39.43       39.36      7.15 o 
  -3  -2   6     1618.99     1514.71     25.10 o 
  -2  -2   6      300.56      289.81      9.76 o 
  -1  -2   6     1383.68     1404.37     15.97 o 
   0  -2   6       37.00       36.51      3.25 o 
   1  -2   6     1225.63     1202.36     18.44 o 
   2  -2   6       22.66       22.84      3.46 o 
   3  -2   6      924.00      927.04     15.84 o 
   4  -2   6       17.99       22.19      6.46 o 
   5  -2   6       47.25       42.33      8.34 o 
   6  -2   6       20.55       11.33      9.20 o 
  -7  -1   6      244.61      224.10     14.24 o 
  -6  -1   6       15.35        9.75      8.72 o 
  -5  -1   6      688.20      682.04     19.52 o 
  -4  -1   6      273.99      283.75     11.38 o 
  -3  -1   6     1679.85     1708.24     23.57 o 
  -2  -1   6       54.24       71.39      5.04 o 
  -1  -1   6       76.61       67.61      3.04 o 
   0  -1   6       45.40       39.74      3.28 o 
   1  -1   6      327.27      365.54      7.69 o 
   2  -1   6        6.03        5.85      2.93 o 
   3  -1   6        6.64        0.49      3.07 o 
   4  -1   6      169.07      169.30      9.66 o 
   5  -1   6      185.44      195.05     11.02 o 
   6  -1   6       52.69       52.85      9.23 o 
   7  -1   6       62.99       56.28     11.10 o 
  -7   0   6        1.50        7.69      9.76 o 
  -6   0   6        1.56       -2.37      7.97 o 
  -5   0   6      164.90      160.00     10.35 o 
  -4   0   6       73.63       75.05     11.30 o 
  -3   0   6     1722.82     1678.69     27.85 o 
  -2   0   6      733.95      758.58     14.39 o 
  -1   0   6     1156.05     1126.91     16.08 o 
   0   0   6      501.59      531.67     13.49 o 
   1   0   6     1180.30     1152.35     19.80 o 
   2   0   6      897.11      945.55     17.55 o 
   3   0   6     2833.96     2865.86     33.84 o 
   4   0   6       94.23       99.81      5.97 o 
   5   0   6      561.85      578.43     15.72 o 
   6   0   6       35.03       47.60      8.68 o 
   7   0   6      245.79      275.43     14.99 o 
  -7   1   6      175.32      180.29     20.36 o 
  -6   1   6       67.93       62.10      9.59 o 
  -5   1   6      872.74      853.87     20.19 o 
  -4   1   6      110.35      108.62     14.32 o 
  -3   1   6      967.39      938.08     18.57 o 
  -2   1   6      745.26      800.60     15.82 o 
  -1   1   6     3055.60     2961.33     42.58 o 
   0   1   6       45.52       34.21      4.02 o 
   1   1   6     5042.92     4896.35     65.90 o 
   2   1   6      198.81      177.22     10.72 o 
   3   1   6     1135.45     1148.77     20.05 o 
   4   1   6      450.09      459.80     17.10 o 
   5   1   6      366.82      389.85     10.06 o 
   6   1   6      163.07      185.68     10.93 o 
   7   1   6      158.42      154.93     16.50 o 
   8   1   6        8.42       -4.87     13.70 o 
  -6   2   6      485.40      453.98     24.94 o 
  -5   2   6      831.86      820.39     19.50 o 
  -4   2   6       71.57       63.44      7.38 o 
  -3   2   6     1700.94     1717.78     23.44 o 
  -2   2   6     1404.64     1353.80     15.75 o 
  -1   2   6       10.27       13.30      2.79 o 
   0   2   6     2462.97     2453.04     35.57 o 
   1   2   6      578.03      590.33     11.74 o 
   2   2   6     1445.94     1463.82     40.38 o 
   3   2   6       83.10      103.76      9.19 o 
   4   2   6      395.30      358.86     15.14 o 
   5   2   6       39.82       35.15      8.48 o 
   6   2   6      278.52      287.26     12.50 o 
   7   2   6       39.53       31.84     12.12 o 
   8   2   6       28.00       27.39     14.50 o 
  -6   3   6       60.43       73.68     15.46 o 
  -5   3   6      215.93      220.01     17.70 o 
  -4   3   6     1554.76     1491.52     22.96 o 
  -3   3   6       70.17       76.42      4.61 o 
  -2   3   6      656.97      654.01     21.95 o 
  -1   3   6      120.96      126.31      5.45 o 
   0   3   6      119.86      118.50      8.71 o 
   1   3   6      418.55      430.31      9.35 o 
   2   3   6      262.70      308.19     10.29 o 
   3   3   6     1361.78     1382.50     32.45 o 
   4   3   6       39.18       50.08      6.13 o 
   5   3   6      484.64      489.40     20.07 o 
   6   3   6      208.67      212.48     16.82 o 
   7   3   6      529.56      492.51     22.13 o 
   8   3   6      520.67      416.83     22.78 o 
  -6   4   6        0.60        1.83     13.49 o 
  -5   4   6       52.77       60.96     12.81 o 
  -4   4   6       24.21       23.16      5.34 o 
  -3   4   6      433.06      409.92      8.78 o 
  -2   4   6     1244.07     1217.52     13.89 o 
  -1   4   6      340.95      353.33      7.25 o 
   0   4   6     1479.20     1446.64     18.79 o 
   1   4   6      736.46      744.68     13.76 o 
   2   4   6      943.31      891.78     14.37 o 
   3   4   6      494.19      472.14     10.17 o 
   4   4   6     1097.03     1096.09     35.44 o 
   5   4   6      281.82      300.22     16.87 o 
   6   4   6      215.52      231.63     16.58 o 
   7   4   6      235.91      249.82     19.71 o 
   8   4   6        3.63       -6.66     11.27 o 
  -5   5   6       98.50       94.44     10.20 o 
  -4   5   6      922.48      895.70     21.14 o 
  -3   5   6      434.05      410.44     14.78 o 
  -2   5   6     3240.44     3133.04     33.15 o 
  -1   5   6      648.61      633.96     10.66 o 
   0   5   6     2948.60     2917.13     30.64 o 
   1   5   6      757.59      775.09     17.62 o 
   2   5   6     1675.43     1596.17     22.26 o 
   3   5   6      958.37      949.23     15.80 o 
   4   5   6     1232.72     1207.07     19.06 o 
   5   5   6       13.54       19.27      6.37 o 
   6   5   6      982.28      975.82     31.97 o 
   7   5   6        2.15       -7.04     11.30 o 
   8   5   6      156.71      141.19     18.20 o 
  -5   6   6      102.24      100.83     11.25 o 
  -4   6   6      561.85      567.10     18.21 o 
  -3   6   6      195.04      182.89     22.23 o 
  -2   6   6      389.97      380.44     10.98 o 
  -1   6   6       17.70       20.40      4.18 o 
   0   6   6       49.21       57.43      4.62 o 
   1   6   6      575.15      562.97     11.16 o 
   2   6   6      494.44      503.59     14.89 o 
   3   6   6       31.22       26.66      4.90 o 
   4   6   6        7.14        5.34      6.60 o 
   5   6   6        1.07        1.09      6.45 o 
   6   6   6        0.35        2.08      7.19 o 
   7   6   6       51.10       51.69      9.75 o 
   8   6   6       17.08        3.91      9.58 o 
  -4   7   6        6.78        7.72      7.84 o 
  -3   7   6      307.08      293.15     11.60 o 
  -2   7   6      235.83      212.61      9.67 o 
  -1   7   6      700.28      680.61     14.71 o 
   0   7   6       55.27       67.58      5.28 o 
   1   7   6       30.34       39.51      4.51 o 
   2   7   6      890.03      867.94     13.62 o 
   3   7   6      257.61      260.05     11.53 o 
   4   7   6      600.32      588.30     16.63 o 
   5   7   6        6.27        6.71      6.95 o 
   6   7   6      583.84      581.42     18.42 o 
   7   7   6      105.68      116.62     12.15 o 
   8   7   6      479.55      504.81     19.92 o 
  -3   8   6      176.84      160.27     11.31 o 
  -2   8   6      687.80      685.94     15.77 o 
  -1   8   6      392.28      394.09     15.61 o 
   0   8   6      883.38      897.33     19.26 o 
   1   8   6     1084.11     1043.77     15.88 o 
   2   8   6      718.64      713.13     16.49 o 
   3   8   6      496.67      478.94     15.79 o 
   4   8   6      830.13      809.96     27.61 o 
   5   8   6      378.59      372.11     14.88 o 
   6   8   6      304.44      308.31     15.11 o 
   7   8   6      188.32      172.57     13.59 o 
  -2   9   6      382.12      424.34     18.00 o 
  -1   9   6      902.89      911.71     23.82 o 
   0   9   6      402.61      403.04     28.39 o 
   1   9   6     1452.27     1471.54     24.17 o 
   2   9   6      163.94      152.85      8.96 o 
   3   9   6      654.98      651.92     18.84 o 
   4   9   6      181.58      174.65     32.99 o 
   5   9   6       51.10       54.84     18.01 o 
   6   9   6       68.44       68.14     13.54 o 
   7   9   6      413.06      437.11     34.18 o 
  -1  10   6      138.47      143.98     13.30 o 
   0  10   6        5.42        9.99      9.33 o 
   1  10   6       44.20       43.04     10.03 o 
   2  10   6       24.24       18.31      7.26 o 
   3  10   6      156.09      152.13     16.98 o 
   4  10   6       85.68       90.93     10.82 o 
   5  10   6      308.55      286.89     15.28 o 
   6  10   6       29.60       24.24     13.36 o 
   1  11   6       96.65       87.55     12.13 o 
   2  11   6       24.96       24.48     10.39 o 
   3  11   6      635.44      666.07     35.64 o 
   4  11   6       35.63       11.49     11.04 o 
  -2  -7   7        1.16       -2.00      7.31 o 
  -1  -7   7       24.90       21.75     10.07 o 
   0  -7   7        2.13        1.30      9.89 o 
  -4  -6   7        1.68        9.32      7.71 o 
  -3  -6   7      278.41      279.43     12.38 o 
  -2  -6   7       54.97       52.43      8.02 o 
  -1  -6   7      557.33      541.90     24.29 o 
   0  -6   7       39.07       40.09      9.53 o 
   1  -6   7      750.46      762.59     22.88 o 
   2  -6   7       14.49       11.09     10.15 o 
  -5  -5   7      143.11      129.16     10.26 o 
  -4  -5   7      513.31      486.13     22.21 o 
  -3  -5   7      413.70      407.06     12.94 o 
  -2  -5   7      360.41      368.95     12.30 o 
  -1  -5   7      179.35      179.13     11.42 o 
   0  -5   7      627.87      615.89     18.70 o 
   1  -5   7      346.20      317.19     15.13 o 
   2  -5   7      491.43      512.52     14.13 o 
   3  -5   7       12.36       14.22      7.70 o 
  -5  -4   7        5.24        4.21      7.28 o 
  -4  -4   7     1082.18     1069.56     22.01 o 
  -3  -4   7       92.81       99.00      7.70 o 
  -2  -4   7      741.14      710.34     15.06 o 
  -1  -4   7      296.38      273.69     10.00 o 
   0  -4   7      711.25      665.46     25.88 o 
   1  -4   7       13.67       15.59      5.56 o 
   2  -4   7       83.38       84.74      7.33 o 
   3  -4   7        0.24       -4.41      6.36 o 
   4  -4   7      562.30      578.42     18.72 o 
  -6  -3   7      142.62      148.22     16.54 o 
  -5  -3   7       50.56       69.43     12.69 o 
  -4  -3   7       19.02       14.48      7.50 o 
  -3  -3   7        4.96        2.18      5.28 o 
  -2  -3   7      304.23      290.02      9.74 o 
  -1  -3   7       93.06       80.53      6.35 o 
   0  -3   7       10.51       12.26      4.66 o 
   1  -3   7     1082.92     1045.24     24.61 o 
   2  -3   7        4.96        5.04      5.11 o 
   3  -3   7       79.84       88.14     11.90 o 
   4  -3   7      856.57      820.98     20.37 o 
   5  -3   7       25.89       22.75      9.29 o 
  -6  -2   7      206.66      194.62     13.52 o 
  -5  -2   7        2.28        9.23      8.05 o 
  -4  -2   7      357.24      371.99     15.70 o 
  -3  -2   7      475.95      475.02     11.76 o 
  -2  -2   7      786.33      787.41     14.61 o 
  -1  -2   7       46.19       56.21      5.26 o 
   0  -2   7     2351.44     2369.24     31.61 o 
   1  -2   7       75.09       84.78      5.97 o 
   2  -2   7     2019.01     2016.42     22.89 o 
   3  -2   7      106.91      109.68      9.43 o 
   4  -2   7      879.23      875.20     20.01 o 
   5  -2   7       14.75        3.91      7.90 o 
   6  -2   7      420.39      455.10     17.56 o 
  -6  -1   7      391.20      398.27     30.33 o 
  -5  -1   7      354.33      365.96     25.80 o 
  -4  -1   7     2462.24     2416.14     40.52 o 
  -3  -1   7      342.46      357.91     10.33 o 
  -2  -1   7      598.28      577.33     15.00 o 
  -1  -1   7      429.41      432.91      8.66 o 
   0  -1   7     1338.86     1293.26     15.01 o 
   1  -1   7      649.23      665.49      9.01 o 
   2  -1   7      623.68      635.96     10.09 o 
   3  -1   7      168.75      163.14      6.18 o 
   4  -1   7       45.48       38.78      6.82 o 
   5  -1   7      249.87      257.33     12.37 o 
   6  -1   7       12.45        1.60      8.41 o 
  -6   0   7      111.05      124.96     11.79 o 
  -5   0   7      271.55      278.43     27.09 o 
  -4   0   7       13.78        9.06      6.43 o 
  -3   0   7      677.45      688.18     21.01 o 
  -2   0   7       52.68       46.63      4.20 o 
  -1   0   7     2806.42     2775.41     29.05 o 
   0   0   7      230.76      249.12      7.33 o 
   1   0   7      365.06      353.59      8.49 o 
   2   0   7       48.19       44.97      5.40 o 
   3   0   7      376.39      370.38      7.87 o 
   4   0   7        7.35        7.50      4.35 o 
   5   0   7      254.54      281.54     12.15 o 
   6   0   7      123.42      110.45     14.47 o 
   7   0   7       10.42        2.82      9.32 o 
  -6   1   7        2.95        2.44      8.30 o 
  -5   1   7      171.76      164.37     11.31 o 
  -4   1   7       32.11       34.01     10.95 o 
  -3   1   7       87.42       88.27      6.03 o 
  -2   1   7      330.32      309.78      8.61 o 
  -1   1   7      257.44      268.56      6.52 o 
   0   1   7      664.83      628.13     11.16 o 
   1   1   7      453.93      472.45      9.56 o 
   2   1   7     1254.44     1278.57     18.15 o 
   3   1   7       12.27       10.09      3.79 o 
   4   1   7     1225.24     1212.57     21.91 o 
   5   1   7      511.31      500.94     11.49 o 
   6   1   7      216.86      216.17     17.98 o 
   7   1   7      174.07      153.83     17.30 o 
  -6   2   7        7.83        9.77     13.66 o 
  -5   2   7      164.29      170.93     20.08 o 
  -4   2   7      180.59      188.34     10.53 o 
  -3   2   7      961.13      936.55     16.09 o 
  -2   2   7      636.20      639.16     10.03 o 
  -1   2   7      662.43      641.03     11.58 o 
   0   2   7     1185.32     1275.10     17.83 o 
   1   2   7     3262.59     3179.76     42.45 o 
   2   2   7       96.42       90.06      8.63 o 
   3   2   7     2260.87     2235.30     40.79 o 
   4   2   7       55.45       53.55      6.60 o 
   5   2   7      848.40      554.12     19.26 o 
   6   2   7       63.08       49.75     11.83 o 
   7   2   7      296.53      321.06     20.61 o 
   8   2   7        1.81        6.20     13.53 o 
  -6   3   7      290.21      304.49     24.09 o 
  -5   3   7      506.06      474.08     24.15 o 
  -4   3   7     1090.50     1003.80     21.46 o 
  -3   3   7     2648.34     2539.44     33.46 o 
  -2   3   7       48.51       48.62      4.43 o 
  -1   3   7     4278.63     4142.07     41.76 o 
   0   3   7      267.28      262.44      7.32 o 
   1   3   7      647.90      613.14     10.69 o 
   2   3   7      314.35      313.56      6.49 o 
   3   3   7      877.41      875.34     18.48 o 
   4   3   7      319.22      328.94     11.41 o 
   5   3   7      469.88      475.42     22.49 o 
   6   3   7       21.35       19.71     10.11 o 
   7   3   7        4.31        0.06     10.78 o 
   8   3   7       37.54       36.23     13.62 o 
  -5   4   7      377.35      388.88     22.81 o 
  -4   4   7       52.75       71.70     12.60 o 
  -3   4   7        6.95        5.46      3.31 o 
  -2   4   7      435.27      427.93     13.63 o 
  -1   4   7       80.29       75.39      4.01 o 
   0   4   7     1096.18     1093.90     12.45 o 
   1   4   7       70.85       78.12      5.69 o 
   2   4   7      422.74      441.49     10.18 o 
   3   4   7       50.96       49.03      5.01 o 
   4   4   7       15.40       13.27      5.73 o 
   5   4   7      315.75      316.10     18.14 o 
   6   4   7        1.36       -0.32     10.63 o 
   7   4   7      214.07      234.54     20.46 o 
   8   4   7       11.62       -7.28     11.20 o 
  -5   5   7       17.87       14.88     13.48 o 
  -4   5   7       66.98       77.29      7.65 o 
  -3   5   7      322.77      330.09      8.06 o 
  -2   5   7       70.66       68.94      5.81 o 
  -1   5   7      759.50      760.39     10.64 o 
   0   5   7       33.86       39.30      3.34 o 
   1   5   7     1102.67     1152.31     19.35 o 
   2   5   7      241.94      248.40      8.29 o 
   3   5   7      852.68      861.65     15.44 o 
   4   5   7      218.16      218.48      8.88 o 
   5   5   7      341.64      326.13     24.73 o 
   6   5   7      190.89      162.10     16.04 o 
   7   5   7      265.71      274.10     20.44 o 
   8   5   7        2.66       -7.85     13.71 o 
  -4   6   7      577.29      567.81     18.66 o 
  -3   6   7      480.25      466.85     15.68 o 
  -2   6   7      388.78      400.71     11.92 o 
  -1   6   7      889.14      901.51     14.10 o 
   0   6   7     2215.98     2226.44     22.24 o 
   1   6   7     1684.66     1660.74     20.50 o 
   2   6   7     2479.01     2416.93     31.91 o 
   3   6   7      544.35      553.24     12.49 o 
   4   6   7      729.10      677.01     14.35 o 
   5   6   7      778.63      798.78     20.12 o 
   6   6   7      465.37      449.96     16.14 o 
   7   6   7       83.53       81.16     10.91 o 
   8   6   7      256.55      281.50     17.13 o 
  -4   7   7      449.73      413.61     17.91 o 
  -3   7   7      260.35      254.03     13.79 o 
  -2   7   7      833.60      895.15     35.53 o 
  -1   7   7      259.41      260.28      8.96 o 
   0   7   7     1671.78     1609.60     37.93 o 
   1   7   7      204.90      186.86      7.46 o 
   2   7   7      247.12      239.56      9.22 o 
   3   7   7       13.78        8.41      5.19 o 
   4   7   7      506.70      487.23     20.32 o 
   5   7   7       10.64       14.26      7.44 o 
   6   7   7       62.74       76.62      9.86 o 
   7   7   7       99.00       88.89     11.41 o 
  -3   8   7        1.94       -2.10      7.43 o 
  -2   8   7      217.45      226.42     13.97 o 
  -1   8   7       82.90       90.10     10.07 o 
   0   8   7       13.12       14.34      4.97 o 
   1   8   7      119.61      120.94     12.13 o 
   2   8   7       18.38       22.13      4.95 o 
   3   8   7      103.91      110.28     21.16 o 
   4   8   7      108.85      109.81     10.26 o 
   5   8   7       78.99       79.31     10.07 o 
   6   8   7       45.75       55.58     10.29 o 
   7   8   7       13.04        7.32      9.72 o 
  -2   9   7      378.98      409.88     28.73 o 
  -1   9   7       30.44       34.50     14.17 o 
   0   9   7      842.14      857.66     22.93 o 
   1   9   7      103.93      109.79      7.19 o 
   2   9   7      872.32      925.51     22.35 o 
   3   9   7      228.83      217.34     13.15 o 
   4   9   7      714.26      682.78     20.46 o 
   5   9   7      152.47      136.21     12.22 o 
   6   9   7      525.78      508.79     19.07 o 
  -1  10   7      313.18      322.50     16.91 o 
   0  10   7      784.28      810.79     35.80 o 
   1  10   7      384.21      401.70     16.95 o 
   2  10   7      770.57      802.36     18.18 o 
   3  10   7      774.94      739.42     29.26 o 
   4  10   7      208.45      190.42     23.56 o 
   5  10   7      291.21      282.96     16.12 o 
   6  10   7      249.99      266.83     16.41 o 
   2  11   7       19.22       14.63      7.49 o 
   3  11   7       71.95       72.76     11.30 o 
   4  11   7        7.65        1.94      9.86 o 
  -2  -6   8       41.47       38.43      8.49 o 
  -1  -6   8       60.22       63.36     11.00 o 
   0  -6   8       14.45       18.40     10.07 o 
   1  -6   8      158.75      153.43     24.41 o 
  -4  -5   8        1.95        0.07      7.75 o 
  -3  -5   8      322.34      329.93     12.68 o 
  -2  -5   8        6.93        5.06      7.04 o 
  -1  -5   8      266.67      268.27     11.51 o 
   0  -5   8      154.64      143.03     12.07 o 
   1  -5   8      362.83      322.93     16.01 o 
   2  -5   8       40.49       56.87     11.30 o 
   3  -5   8      408.06      424.05     22.60 o 
  -5  -4   8      494.20      478.50     26.66 o 
  -4  -4   8       62.93       77.07      8.69 o 
  -3  -4   8      890.50      870.94     18.15 o 
  -2  -4   8      100.42       88.31      7.94 o 
  -1  -4   8     1122.86     1150.08     20.37 o 
   0  -4   8      157.38      173.13      9.03 o 
   1  -4   8      272.05      270.47     20.46 o 
   2  -4   8       61.00       62.15      7.70 o 
   3  -4   8      555.07      570.33     15.30 o 
   4  -4   8       95.80      101.41     11.33 o 
  -5  -3   8      267.13      266.98     15.15 o 
  -4  -3   8      248.90      256.19     11.53 o 
  -3  -3   8       77.53       71.51      7.42 o 
  -2  -3   8      817.60      810.29     16.30 o 
  -1  -3   8      204.88      207.69      9.19 o 
   0  -3   8      940.90      904.45     16.80 o 
   1  -3   8      236.39      217.65     12.02 o 
   2  -3   8      408.27      393.09     11.50 o 
   3  -3   8      357.23      355.30     11.95 o 
   4  -3   8        2.90        3.10     10.15 o 
   5  -3   8       31.92       36.56     10.24 o 
  -5  -2   8       11.22       12.76      9.20 o 
  -4  -2   8      431.49      446.67     15.84 o 
  -3  -2   8       10.69        7.19      5.64 o 
  -2  -2   8      486.78      501.34     12.34 o 
  -1  -2   8       12.07        8.68      4.96 o 
   0  -2   8       49.04       43.96      5.51 o 
   1  -2   8      119.27      111.81      4.91 o 
   2  -2   8      133.62      131.23      7.86 o 
   3  -2   8      934.84      925.37     21.96 o 
   4  -2   8      109.76      105.99      9.56 o 
   5  -2   8      304.62      300.47     14.42 o 
  -6  -1   8        0.11       -0.57     10.06 o 
  -5  -1   8       17.97       23.41      9.01 o 
  -4  -1   8       49.65       45.20      8.36 o 
  -3  -1   8       13.96       16.10      5.87 o 
  -2  -1   8       15.97       13.67      4.95 o 
  -1  -1   8      715.09      664.55     14.61 o 
   0  -1   8      445.94      475.31     13.09 o 
   1  -1   8      237.51      242.65      6.16 o 
   2  -1   8      453.69      467.16      8.22 o 
   3  -1   8      233.38      225.48      7.17 o 
   4  -1   8      432.35      410.39     14.21 o 
   5  -1   8      133.75      128.10     10.13 o 
   6  -1   8      303.89      317.92     15.38 o 
  -6   0   8      542.83      533.30     19.12 o 
  -5   0   8      172.19      153.06     12.11 o 
  -4   0   8      767.48      764.57     21.60 o 
  -3   0   8      550.17      558.24     15.90 o 
  -2   0   8     3913.16     3762.72     39.01 o 
  -1   0   8      712.66      714.88     11.60 o 
   0   0   8     2083.75     2093.56     23.48 o 
   1   0   8       36.91       43.29      4.05 o 
   2   0   8     1470.15     1413.45     17.63 o 
   3   0   8      280.30      290.80      7.56 o 
   4   0   8     1054.19     1069.04     21.39 o 
   5   0   8        4.43       14.11      7.47 o 
   6   0   8      157.75      160.35     11.76 o 
   7   0   8        1.60       10.16     13.87 o 
  -6   1   8      176.06      159.08     13.09 o 
  -5   1   8      260.52      248.30     14.07 o 
  -4   1   8      544.47      557.32     16.71 o 
  -3   1   8       86.18       94.99      8.44 o 
  -2   1   8      545.58      518.21     12.31 o 
  -1   1   8       73.54       82.24      5.21 o 
   0   1   8      255.40      233.47      6.48 o 
   1   1   8      903.59      885.56     30.80 o 
   2   1   8      478.94      480.52     10.60 o 
   3   1   8      204.78      210.48      8.07 o 
   4   1   8       28.63       23.20      8.54 o 
   5   1   8        1.81       -5.34      9.48 o 
   6   1   8       51.38       45.90     12.70 o 
   7   1   8      100.98       62.13     15.26 o 
  -6   2   8       20.13       17.51     10.35 o 
  -5   2   8      320.80      346.56     14.79 o 
  -4   2   8        1.52        0.36      7.01 o 
  -3   2   8      263.64      266.65     12.34 o 
  -2   2   8        1.53       -2.18      4.18 o 
  -1   2   8      458.52      474.62     10.56 o 
   0   2   8      277.60      288.59     10.34 o 
   1   2   8        0.72       -1.16      3.48 o 
   2   2   8      123.62      108.91     12.90 o 
   3   2   8       27.27       39.04      4.93 o 
   4   2   8      662.72      685.89     16.97 o 
   5   2   8       58.63       51.84      7.60 o 
   6   2   8      682.85      672.16     26.04 o 
   7   2   8        7.58        5.55     12.87 o 
  -5   3   8       47.55       49.27     11.28 o 
  -4   3   8      148.30      148.45     10.49 o 
  -3   3   8       94.89      102.58      7.20 o 
  -2   3   8      197.94      210.36      6.66 o 
  -1   3   8      276.79      271.40      8.47 o 
   0   3   8     2331.00     2258.14     33.70 o 
   1   3   8       10.60       12.44      3.18 o 
   2   3   8     1977.77     1945.57     40.39 o 
   3   3   8     1204.63     1153.80     22.77 o 
   4   3   8      594.04      602.51     16.16 o 
   5   3   8      506.58      481.91     15.02 o 
   6   3   8      166.02      177.63     16.49 o 
  -5   4   8      445.52      465.01     25.47 o 
  -4   4   8      409.24      400.94     14.84 o 
  -3   4   8      289.14      296.01     10.20 o 
  -2   4   8     2151.27     2035.04     21.15 o 
  -1   4   8     2510.00     2387.21     29.21 o 
   0   4   8      123.72      113.41      5.12 o 
   1   4   8     3034.29     3020.08     31.43 o 
   2   4   8       69.82       77.95      7.35 o 
   3   4   8     1163.18     1147.67     18.62 o 
   4   4   8        8.12        5.31      6.44 o 
   5   4   8      442.49      438.22     26.13 o 
   6   4   8       46.02       16.43     11.87 o 
   7   4   8      251.06      248.90     21.21 o 
  -5   5   8      647.27      660.73     30.42 o 
  -4   5   8       27.85        7.50     11.67 o 
  -3   5   8     1053.44     1047.79     14.31 o 
  -2   5   8       87.66      102.20      5.29 o 
  -1   5   8      730.30      753.59     10.93 o 
   0   5   8        8.17        8.71      3.21 o 
   1   5   8      951.73      942.81     16.54 o 
   2   5   8      135.69      128.35      6.98 o 
   3   5   8      164.29      173.45      8.27 o 
   4   5   8       91.06       93.63      6.85 o 
   5   5   8       45.78       46.80      6.47 o 
   6   5   8       12.12       10.16     12.22 o 
   7   5   8        3.29       -3.46     12.24 o 
  -4   6   8       38.95       38.55     13.06 o 
  -3   6   8        1.30       -3.37      6.03 o 
  -2   6   8       84.05       92.26      5.47 o 
  -1   6   8      147.89      157.95      6.06 o 
   0   6   8       14.22       24.70      4.42 o 
   1   6   8      308.45      303.58      9.97 o 
   2   6   8        8.52       10.76      5.21 o 
   3   6   8      497.43      489.86     15.57 o 
   4   6   8        6.43        5.23      5.22 o 
   5   6   8      495.65      459.22     16.00 o 
   6   6   8       64.31       57.38      9.44 o 
   7   6   8       50.26       61.51     20.65 o 
  -3   7   8      375.95      395.77     19.95 o 
  -2   7   8      193.08      198.54     17.56 o 
  -1   7   8      799.91      830.89     14.39 o 
   0   7   8       83.50       91.97      6.06 o 
   1   7   8      770.58      773.26     14.00 o 
   2   7   8      276.88      288.19     10.21 o 
   3   7   8     2394.43     2287.39     35.06 o 
   4   7   8      855.91      837.01     17.16 o 
   5   7   8      636.16      650.10     24.14 o 
   6   7   8      136.00      139.77     12.17 o 
   7   7   8      407.88      415.28     17.96 o 
  -3   8   8      303.21      290.95     16.58 o 
  -2   8   8      501.08      504.32     18.68 o 
  -1   8   8     1005.11      981.32     20.23 o 
   0   8   8      450.18      485.58     11.49 o 
   1   8   8      837.36      839.79     14.86 o 
   2   8   8     1284.66     1243.80     21.53 o 
   3   8   8       11.01        4.05      6.00 o 
   4   8   8      174.99      135.99     11.20 o 
   5   8   8        7.18       -5.00      8.17 o 
   6   8   8      184.78      169.21     26.17 o 
   7   8   8       26.21       17.63     10.52 o 
  -2   9   8      998.56     1069.27     49.86 o 
  -1   9   8        8.31        3.39     18.01 o 
   0   9   8      484.11      486.66     15.43 o 
   1   9   8        2.69        3.12      5.80 o 
   2   9   8      321.83      314.99     11.77 o 
   3   9   8       14.94        7.68      8.26 o 
   4   9   8      163.23      160.56     15.00 o 
   5   9   8        5.01       -0.31      8.92 o 
   6   9   8        1.68        6.87      9.61 o 
   0  10   8      240.04      235.08     15.08 o 
   1  10   8       58.17       63.14      8.76 o 
   2  10   8      238.58      235.85     11.77 o 
   3  10   8      163.64      126.39     12.12 o 
   4  10   8      197.09      193.72     37.13 o 
   5  10   8       61.87       61.60     11.29 o 
  -2  -5   9       46.61       75.83     14.15 o 
  -1  -5   9      681.05      748.19     17.85 o 
   0  -5   9        4.91        1.56      9.62 o 
   1  -5   9      231.42      220.30     17.43 o 
  -4  -4   9       64.48       69.95      9.33 o 
  -3  -4   9      118.40      119.25      9.81 o 
  -2  -4   9      110.70      121.36      9.27 o 
  -1  -4   9        0.19       -6.75      6.63 o 
   0  -4   9       24.20       28.70      7.18 o 
   1  -4   9        0.77        9.52      8.94 o 
   2  -4   9      230.64      207.12     23.28 o 
   3  -4   9       86.84       92.22     12.51 o 
  -4  -3   9       15.62       15.81     12.75 o 
  -3  -3   9      308.99      307.13     12.06 o 
  -2  -3   9      199.56      201.57     16.41 o 
  -1  -3   9     1098.39     1148.03     20.40 o 
   0  -3   9       53.85       53.13     10.23 o 
   1  -3   9     1147.05     1165.84     26.09 o 
   2  -3   9      123.91      112.25     11.32 o 
   3  -3   9      263.28      280.62     11.73 o 
   4  -3   9        9.42        2.81     10.31 o 
  -5  -2   9      866.28      878.14     30.57 o 
  -4  -2   9      215.01      169.86     12.51 o 
  -3  -2   9     1107.94     1106.79     20.39 o 
  -2  -2   9      124.47      132.23      8.39 o 
  -1  -2   9      741.20      720.95     15.21 o 
   0  -2   9       72.14       72.93      6.70 o 
   1  -2   9      488.59      481.70     10.63 o 
   2  -2   9      557.56      564.65     17.06 o 
   3  -2   9      178.69      193.13      9.63 o 
   4  -2   9       72.03       82.43      9.84 o 
   5  -2   9      577.44      601.58     19.54 o 
  -5  -1   9       28.40       33.28     10.54 o 
  -4  -1   9      298.91      285.63     17.81 o 
  -3  -1   9      169.69      159.55      8.92 o 
  -2  -1   9      376.00      370.73     11.25 o 
  -1  -1   9        3.56        9.63      4.48 o 
   0  -1   9      236.64      251.29      7.96 o 
   1  -1   9      167.88      173.02      5.96 o 
   2  -1   9        3.47        5.46      3.73 o 
   3  -1   9        9.24        5.16      5.38 o 
   4  -1   9       16.72       11.17      7.49 o 
   5  -1   9      172.99      154.09     17.29 o 
  -5   0   9        4.50       -1.47      9.55 o 
  -4   0   9      114.92      126.24     10.83 o 
  -3   0   9       71.10       83.11      9.01 o 
  -2   0   9        4.28        1.93      4.45 o 
  -1   0   9       88.53       93.78      6.19 o 
   0   0   9      587.00      574.11     10.64 o 
   1   0   9      474.21      475.76      9.74 o 
   2   0   9       11.42       11.01      3.62 o 
   3   0   9      524.37      498.27      9.06 o 
   4   0   9        5.18        8.67      6.54 o 
   5   0   9      223.03      217.71     17.55 o 
   6   0   9        2.27        2.21     13.03 o 
  -5   1   9      156.02      153.37     12.55 o 
  -4   1   9      390.84      410.37     15.75 o 
  -3   1   9      340.15      334.87     13.67 o 
  -2   1   9      432.10      419.81     11.47 o 
  -1   1   9     1141.86     1125.13     15.71 o 
   0   1   9     1717.88     1782.89     33.54 o 
   1   1   9     1805.87     1793.67     21.16 o 
   2   1   9     1693.43     1689.02     20.39 o 
   3   1   9      137.64      129.99      7.60 o 
   4   1   9      530.84      538.89     15.36 o 
   5   1   9      242.04      265.32     17.58 o 
   6   1   9      476.36      514.13     24.76 o 
  -5   2   9       24.33       19.07     19.64 o 
  -4   2   9      757.55      757.39     20.26 o 
  -3   2   9      262.02      249.36     10.24 o 
  -2   2   9     1225.47     1235.26     20.07 o 
  -1   2   9      108.60      108.06      6.55 o 
   0   2   9     1061.51     1069.34     14.72 o 
   1   2   9       10.81        3.56      3.10 o 
   2   2   9      774.90      744.67     14.08 o 
   3   2   9       41.90       43.24      7.16 o 
   4   2   9      357.06      356.79     13.32 o 
   5   2   9       46.38       46.70      7.84 o 
   7   2   9       74.31       54.78     14.92 o 
  -5   3   9      138.06      148.31     12.52 o 
  -4   3   9      374.41      364.07     15.12 o 
  -3   3   9      422.12      396.26     11.98 o 
  -2   3   9      190.78      191.37      8.84 o 
  -1   3   9       89.92       95.89      6.42 o 
   0   3   9      166.27      158.23      8.22 o 
   1   3   9      189.03      198.91      6.53 o 
   2   3   9       13.24       15.32      4.85 o 
   3   3   9       76.35       83.14     19.47 o 
   4   3   9       65.17       68.83      8.64 o 
   5   3   9        4.44       -0.82      7.07 o 
   6   3   9       31.41       30.27     12.88 o 
   7   3   9       13.53       -0.27     11.23 o 
  -4   4   9      257.57      240.67     13.19 o 
  -3   4   9        1.91       -1.09      5.91 o 
  -2   4   9      425.04      414.25     11.49 o 
  -1   4   9      225.14      214.65      7.40 o 
   0   4   9        4.42        4.80      3.68 o 
   1   4   9      101.46      117.03      6.88 o 
   2   4   9     1704.91     1670.34     24.51 o 
   3   4   9      130.68      145.43     14.65 o 
   4   4   9     1424.22     1432.49     28.24 o 
   5   4   9      156.87      153.34     11.01 o 
   6   4   9      697.75      743.94     30.37 o 
  -4   5   9      207.00      204.78     18.23 o 
  -3   5   9      252.34      265.88     10.92 o 
  -2   5   9      806.86      817.31     15.74 o 
  -1   5   9       37.76       39.08      4.43 o 
   0   5   9     2295.34     2239.46     30.94 o 
   1   5   9      817.22      785.66     15.55 o 
   2   5   9     1418.00     1360.69     21.66 o 
   3   5   9      548.22      546.78     13.25 o 
   4   5   9      366.34      349.55     11.19 o 
   5   5   9      355.54      368.78     14.45 o 
   6   5   9       13.51       17.61     12.00 o 
   7   5   9       61.91       46.79     14.95 o 
  -4   6   9      292.95      314.36     22.63 o 
  -3   6   9     1111.08     1094.91     33.35 o 
  -2   6   9      191.09      197.14     10.07 o 
  -1   6   9     1092.34     1102.39     16.76 o 
   0   6   9      288.83      277.10     11.03 o 
   1   6   9     1168.95     1145.98     24.99 o 
   2   6   9       20.77       23.63      5.93 o 
   3   6   9      916.14      877.24     17.31 o 
   4   6   9        3.36        8.22      5.87 o 
   5   6   9      361.14      356.38     12.35 o 
   6   6   9        2.42       -0.75      8.19 o 
   7   6   9      142.25      158.65     19.71 o 
  -3   7   9      182.93      147.82     12.49 o 
  -2   7   9       37.04       51.54      6.65 o 
  -1   7   9      137.95      135.74      9.85 o 
   0   7   9       11.90       10.21      5.10 o 
   1   7   9       10.32        5.38      5.57 o 
   2   7   9      336.36      352.81     11.61 o 
   3   7   9       33.94       45.30      7.04 o 
   4   7   9      105.33      108.94     10.87 o 
   5   7   9        3.67       -6.10      8.01 o 
   6   7   9        6.85        0.27      8.95 o 
   7   7   9      100.13       89.25     13.08 o 
  -2   8   9       12.69        8.03      8.93 o 
  -1   8   9      271.22      278.09     10.23 o 
   0   8   9       54.97       58.35      6.53 o 
   1   8   9      333.64      360.64     10.43 o 
   2   8   9      139.04      116.45      8.54 o 
   3   8   9       99.11      105.35     22.31 o 
   4   8   9        6.61       -6.23      6.34 o 
   5   8   9     1006.11      986.71     25.37 o 
   6   8   9      200.61      190.04     17.85 o 
  -1   9   9      709.46      761.19     22.77 o 
   0   9   9      190.35      203.56     10.99 o 
   1   9   9     1670.59     1680.39     23.62 o 
   2   9   9      145.13      182.57     10.54 o 
   3   9   9     1224.18     1212.19     22.66 o 
   4   9   9      355.69      361.37     17.00 o 
   5   9   9      369.32      353.00     17.08 o 
   6   9   9       28.44       20.86     12.39 o 
   0  10   9      620.17      658.10     32.25 o 
   1  10   9       49.34       48.72      7.64 o 
   2  10   9      329.89      357.68     17.27 o 
   3  10   9       20.44       20.61      9.89 o 
   4  10   9      214.06      230.89     15.28 o 
   5  10   9        3.01        8.29     17.55 o 
  -2  -4  10      439.38      453.80     15.80 o 
  -1  -4  10       50.88       47.95      8.76 o 
   0  -4  10      333.29      346.97     16.94 o 
   1  -4  10      184.08      199.23     21.99 o 
  -3  -3  10      235.14      238.25     11.98 o 
  -2  -3  10       33.93       45.10      7.94 o 
  -1  -3  10      225.37      231.44     19.11 o 
   0  -3  10       52.50       63.18      8.12 o 
   1  -3  10      111.58       98.88     11.70 o 
   2  -3  10       71.59       68.89     10.89 o 
   3  -3  10      161.83      175.63     14.84 o 
  -4  -2  10       50.86       49.80     10.94 o 
  -3  -2  10       13.90       25.31      7.86 o 
  -2  -2  10      113.43      110.80      8.76 o 
  -1  -2  10        3.35        5.03      6.46 o 
   0  -2  10      544.45      571.81     14.45 o 
   1  -2  10      280.74      284.50     11.08 o 
   2  -2  10      337.55      333.19     18.60 o 
   3  -2  10      338.96      355.10     12.53 o 
   4  -2  10      156.56      149.86     12.51 o 
  -4  -1  10       60.54       49.87     10.32 o 
  -3  -1  10      998.65      977.81     19.53 o 
  -2  -1  10      230.26      248.71     10.68 o 
  -1  -1  10      998.29     1020.69     20.90 o 
   0  -1  10      228.92      239.98      8.61 o 
   1  -1  10     1102.09     1107.61     16.53 o 
   2  -1  10        6.72       12.19      4.35 o 
   3  -1  10      314.55      319.30     11.07 o 
   4  -1  10      287.05      268.42     11.32 o 
   5  -1  10       48.87       52.38     10.49 o 
  -4   0  10       62.08       59.72     10.37 o 
  -3   0  10      511.86      484.78     27.90 o 
  -2   0  10      166.99      175.66     11.41 o 
  -1   0  10      837.10      863.92     18.98 o 
   0   0  10      326.61      301.45      8.74 o 
   1   0  10      136.28      138.43      6.57 o 
   2   0  10        9.91       10.14      4.01 o 
   3   0  10      415.18      428.86      9.14 o 
   4   0  10       11.55        6.93      7.73 o 
   5   0  10       52.15       59.75     13.53 o 
  -4   1  10       86.71       71.35     10.64 o 
  -3   1  10        0.73       -0.92      7.78 o 
  -2   1  10      121.20      122.37      8.14 o 
  -1   1  10       25.46       37.77      5.21 o 
   0   1  10       71.66       55.96      5.14 o 
   1   1  10       31.68       45.67      5.04 o 
   2   1  10      232.77      226.33      9.14 o 
   3   1  10        9.46        2.65      5.56 o 
   4   1  10       16.02       20.60      6.25 o 
   5   1  10      246.63      244.24     18.18 o 
   6   1  10        1.05       -2.56     12.92 o 
  -4   2  10       67.00       68.49     10.35 o 
  -3   2  10      524.84      517.01     13.89 o 
  -2   2  10       31.77       50.91      6.78 o 
  -1   2  10      418.20      431.68     11.56 o 
   0   2  10       63.58       70.18      5.26 o 
   1   2  10     1098.99     1047.28     46.95 o 
   2   2  10      204.21      214.17     11.69 o 
   3   2  10     1928.31     1921.64     34.26 o 
   4   2  10      402.84      414.35     17.95 o 
   5   2  10      435.68      447.37     22.05 o 
   6   2  10       66.06       56.29     14.47 o 
  -4   3  10      371.65      359.32     16.22 o 
  -3   3  10      265.73      261.38     11.04 o 
  -2   3  10      666.66      674.88     15.13 o 
  -1   3  10      423.19      411.18     11.57 o 
   0   3  10     1072.31     1022.62     28.76 o 
   1   3  10      542.45      537.63     16.46 o 
   2   3  10      465.64      482.56     12.05 o 
   3   3  10       53.55       56.39     13.44 o 
   4   3  10      474.70      477.29     16.34 o 
   5   3  10       37.29       32.07      9.16 o 
  -4   4  10      698.55      765.24     21.76 o 
  -3   4  10       30.63       38.23      7.25 o 
  -2   4  10     1199.66     1205.04     23.41 o 
  -1   4  10      237.39      227.90      9.74 o 
   0   4  10      893.36      826.57     20.48 o 
   1   4  10       70.82       69.26      6.75 o 
   2   4  10      107.32      116.39      7.40 o 
   3   4  10       76.81       70.82      6.94 o 
   4   4  10      193.23      199.86      9.49 o 
   5   4  10      317.69      294.21     14.58 o 
   6   4  10      233.11      243.01     20.86 o 
  -4   5  10       18.75       25.44      9.73 o 
  -3   5  10       17.06       13.25      6.92 o 
  -2   5  10       40.10       36.36      9.03 o 
  -1   5  10       10.24        5.94      5.67 o 
   0   5  10      242.05      228.43     10.06 o 
   1   5  10      578.82      537.10     19.69 o 
   2   5  10      143.13      136.39      8.38 o 
   3   5  10      204.75      207.04     11.72 o 
   4   5  10      132.20      137.89     10.02 o 
   5   5  10        2.97        4.82      6.68 o 
   6   5  10      223.10      244.35     20.56 o 
   7   5  10       26.23       15.00     14.91 o 
  -3   6  10       73.72       75.42     11.09 o 
  -2   6  10      252.04      259.42     23.89 o 
  -1   6  10       77.81       91.52      8.11 o 
   0   6  10      914.54      934.64     18.32 o 
   1   6  10       18.25       31.92      6.47 o 
   2   6  10     1058.66     1054.18     26.83 o 
   3   6  10      174.60      192.73     10.54 o 
   4   6  10     1361.07     1377.94     23.70 o 
   5   6  10       31.84       38.48      7.55 o 
   6   6  10      518.02      527.67     49.63 o 
   7   6  10       26.19       20.50     10.69 o 
  -2   7  10      860.01      879.64     16.18 o 
  -1   7  10      574.29      555.35     19.88 o 
   0   7  10      939.31      963.25     26.38 o 
   1   7  10      407.79      417.62     13.04 o 
   2   7  10      515.35      530.56     14.70 o 
   3   7  10      457.71      450.58     13.56 o 
   4   7  10      437.04      448.01     17.12 o 
   5   7  10      275.58      276.98     12.77 o 
   6   7  10       69.08       89.45     11.63 o 
  -2   8  10       63.79       71.04     11.33 o 
  -1   8  10      417.93      417.57     12.19 o 
   0   8  10       32.91       33.47      6.58 o 
   1   8  10      267.81      270.00     11.81 o 
   2   8  10        4.12        2.88      6.71 o 
   3   8  10      111.99      110.98      9.16 o 
   4   8  10      165.82      152.78     10.17 o 
   5   8  10       37.66       25.00     10.06 o 
   6   8  10      256.55      259.12     16.24 o 
   0   9  10       24.03       27.76      7.00 o 
   1   9  10       50.52       56.86      8.59 o 
   2   9  10       82.45       81.12      9.10 o 
   3   9  10       11.20       16.63      7.89 o 
   4   9  10      311.75      288.11     13.26 o 
   5   9  10       41.93       23.73     13.49 o 
   2  10  10      109.29       91.72      9.62 o 
   3  10  10     1006.47     1018.27     21.75 o 
   4  10  10      101.55      104.30     32.10 o 
  -1  -3  11       12.26       18.01      9.27 o 
   0  -3  11      620.02      650.34     16.88 o 
   1  -3  11        7.13        0.37      9.64 o 
  -2  -2  11      111.43      115.62      9.72 o 
  -1  -2  11       40.54       38.97      7.89 o 
   0  -2  11       21.51       18.93      7.52 o 
   1  -2  11        2.32        0.37      7.14 o 
   2  -2  11       46.01       35.56     10.44 o 
   3  -2  11       20.21       15.88     10.30 o 
  -3  -1  11       36.92       28.15      8.15 o 
  -2  -1  11      218.06      224.41     13.91 o 
  -1  -1  11       65.73       81.57      8.27 o 
   0  -1  11      170.80      188.27      8.66 o 
   1  -1  11       73.45       94.29      7.20 o 
   2  -1  11      317.04      313.14     10.09 o 
   3  -1  11        4.91        2.52     10.39 o 
   4  -1  11      539.52      556.93     24.12 o 
  -3   0  11       12.01       15.35      8.98 o 
  -2   0  11      365.65      372.54     12.85 o 
  -1   0  11      321.74      312.02      9.91 o 
   0   0  11      412.75      439.24     11.08 o 
   1   0  11      158.56      158.39      7.51 o 
   2   0  11      337.01      344.97      9.78 o 
   3   0  11      490.13      476.96     17.98 o 
   4   0  11       57.56       67.74     13.75 o 
  -4   1  11      244.43      204.43     14.17 o 
  -3   1  11     1110.72     1122.27     26.11 o 
  -2   1  11      148.04      144.50      9.17 o 
  -1   1  11      994.57      974.59     18.48 o 
   0   1  11      133.76      144.15      7.29 o 
   1   1  11     1037.80     1085.43     23.27 o 
   2   1  11      627.41      611.37     22.28 o 
   3   1  11      285.66      287.12     10.65 o 
   4   1  11       19.28       14.47     10.73 o 
   5   1  11      193.35      234.78     19.70 o 
  -4   2  11        3.29        5.04      9.23 o 
  -3   2  11      374.13      359.18     23.06 o 
  -2   2  11       16.75       36.52      7.23 o 
  -1   2  11      207.85      218.32     10.08 o 
   0   2  11        1.24        1.30      5.52 o 
   1   2  11        8.27       15.97      7.49 o 
   2   2  11      220.78      211.90     17.21 o 
   3   2  11        0.07       -3.44      7.21 o 
   4   2  11       21.80       17.45      8.07 o 
   5   2  11      126.76      100.66     15.34 o 
  -3   3  11       37.97       33.24      8.98 o 
  -2   3  11       42.48       62.18      7.58 o 
  -1   3  11      338.42      339.27     11.50 o 
   0   3  11        2.66       -0.65      7.16 o 
   1   3  11      182.03      182.43     11.43 o 
   2   3  11        6.54       10.43      6.31 o 
   3   3  11      252.56      255.59     10.29 o 
   4   3  11       44.88       47.67      9.36 o 
   5   3  11      610.91      571.11     22.44 o 
  -3   4  11      762.39      763.68     17.87 o 
  -2   4  11       96.80      100.57      9.06 o 
  -1   4  11     1164.63     1076.04     29.66 o 
   0   4  11      152.81      157.42     24.39 o 
   1   4  11      655.36      650.75     28.92 o 
   2   4  11      340.76      341.39     13.90 o 
   3   4  11      849.24      793.43     16.83 o 
   4   4  11      129.80      133.76      9.35 o 
   5   4  11      140.84      154.41     19.40 o 
   6   4  11      119.05      122.93     12.37 o 
  -3   5  11      513.70      582.48     20.77 o 
  -2   5  11      481.54      495.60     23.26 o 
  -1   5  11      161.15      175.13     12.49 o 
   0   5  11      875.50      891.49     19.85 o 
   1   5  11      135.97      117.97     10.96 o 
   2   5  11     1130.69     1138.42     20.75 o 
   3   5  11      249.47      253.14     10.91 o 
   4   5  11        2.92        2.80      6.37 o 
   5   5  11      192.66      213.47     14.53 o 
   6   5  11       27.24       31.37      8.86 o 
  -2   6  11      212.01      208.26     13.95 o 
  -1   6  11        1.62        7.00      8.67 o 
   0   6  11       38.58       40.54      7.18 o 
   1   6  11        4.07       13.04      6.77 o 
   2   6  11        6.26        7.25      6.46 o 
   3   6  11      501.82      507.44     22.07 o 
   4   6  11      104.48      107.65     17.78 o 
   5   6  11      190.89      189.30     22.29 o 
   6   6  11       39.40       39.26      8.91 o 
  -2   7  11       16.06       11.19      9.97 o 
  -1   7  11      308.29      314.84     14.74 o 
   0   7  11       37.86       45.45      7.81 o 
   1   7  11      139.95      163.26     11.83 o 
   2   7  11      292.09      291.33     12.27 o 
   3   7  11      144.87      159.54     10.18 o 
   4   7  11      200.62      198.29     11.06 o 
   5   7  11      125.54      127.70     11.25 o 
   6   7  11      262.46      253.66     16.41 o 
  -1   8  11       54.36       58.29      7.54 o 
   0   8  11      774.47      780.25     23.54 o 
   1   8  11      145.96      166.03     11.03 o 
   2   8  11     1233.57     1271.45     23.99 o 
   3   8  11       78.65       79.35      8.98 o 
   4   8  11      327.74      332.68     18.34 o 
   5   8  11       50.03       60.63      9.60 o 
   1   9  11      164.93      158.93     11.07 o 
   2   9  11       79.33       78.23     10.63 o 
   3   9  11      146.72      171.93     11.72 o 
   4   9  11       45.41       48.52     12.82 o 
  -1  -1  12       38.81       47.34      8.21 o 
   0  -1  12      587.00      625.33     19.77 o 
   1  -1  12        5.13        9.27      6.27 o 
   2  -1  12      141.12      135.30     11.28 o 
  -2   0  12       30.34       31.22      8.09 o 
  -1   0  12       18.19       26.57      6.53 o 
   0   0  12       16.40       22.58      6.42 o 
   1   0  12        0.76        6.97      5.94 o 
   2   0  12       34.90       40.55      9.39 o 
  -2   1  12      299.47      280.32     12.39 o 
  -1   1  12       48.01       52.03      6.74 o 
   0   1  12      562.04      590.09     12.91 o 
   1   1  12       31.32       38.58      9.21 o 
   2   1  12      501.25      516.98     17.44 o 
   3   1  12        6.06        3.81      6.32 o 
   4   1  12       93.31       75.11     14.49 o 
  -2   2  12      708.50      739.19     17.62 o 
  -1   2  12      361.59      362.44     12.72 o 
   0   2  12      645.94      701.53     32.34 o 
   1   2  12      420.06      387.35     19.83 o 
   2   2  12      248.61      250.19     14.01 o 
   3   2  12      439.28      447.23     35.62 o 
   4   2  12      857.24      777.21     31.66 o 
   5   2  12      189.62      186.12     19.42 o 
  -2   3  12       64.26       49.44     10.44 o 
  -1   3  12      467.23      452.38     17.30 o 
   0   3  12       16.11       18.64     13.30 o 
   1   3  12      498.95      535.84     19.51 o 
   2   3  12        8.14       11.77      6.58 o 
   3   3  12       31.84       35.20      7.40 o 
   4   3  12      124.38      116.14     11.85 o 
   5   3  12        3.17        3.81      9.83 o 
  -2   4  12       30.74       29.50     10.12 o 
  -1   4  12      140.28      162.44     12.82 o 
   0   4  12       26.72       29.92      9.01 o 
   1   4  12        2.69        4.68      8.19 o 
   2   4  12       77.75       79.02     11.84 o 
   3   4  12        9.48        4.83      6.92 o 
   4   4  12       11.73        8.03      6.95 o 
   5   4  12        2.17        0.98      9.04 o 
  -2   5  12       32.48       32.62     10.43 o 
  -1   5  12      447.16      438.29     18.47 o 
   0   5  12      132.64      117.32     11.63 o 
   1   5  12     1110.41     1066.59     21.03 o 
   2   5  12       82.29       74.88      8.19 o 
   3   5  12      525.61      542.58     15.18 o 
   4   5  12       28.33       26.06      7.86 o 
   5   5  12      414.67      385.91     14.80 o 
  -1   6  12      953.82     1001.36     25.97 o 
   0   6  12       93.73      125.16     12.92 o 
   1   6  12      585.67      641.10     17.60 o 
   2   6  12      160.70      163.25     10.51 o 
   3   6  12       99.41      116.93     10.75 o 
   4   6  12      569.92      559.08     16.10 o 
   5   6  12      362.36      377.45     14.45 o 
  -1   7  12       25.84       23.87     10.61 o 
   0   7  12      228.09      213.73     11.73 o 
   1   7  12       74.80       62.42      8.89 o 
   2   7  12       32.77       33.16      8.09 o 
   3   7  12       45.41       47.97      9.04 o 
   4   7  12        8.11        8.39      8.04 o 
   5   7  12       74.54       71.34      9.88 o 
   1   8  12      449.33      480.89     15.69 o 
   2   8  12        1.52        0.16      8.10 o 
   3   8  12      248.47      258.82     12.85 o 
   4   8  12        6.92        1.69      7.83 o 
  -1   1  13       31.47       18.63      8.31 o 
   0   1  13      281.89      303.66     16.64 o 
   1   1  13      152.58      170.62     13.21 o 
   2   1  13       97.85      106.94     11.93 o 
  -1   2  13       96.07      117.25     12.85 o 
   0   2  13       32.17       27.27      9.99 o 
   1   2  13        8.94        7.83      9.08 o 
   2   2  13      151.47      159.35     13.11 o 
   3   2  13       44.24       60.30     11.33 o 
  -1   3  13       88.29       74.63     11.29 o 
   0   3  13      574.04      548.65     19.55 o 
   1   3  13       53.71       69.70     10.85 o 
   2   3  13      750.11      802.24     23.10 o 
   3   3  13       25.70       22.93      7.74 o 
   4   3  13      230.07      223.79     13.73 o 
  -1   4  13       44.01       43.77     10.74 o 
   0   4  13      501.68      548.52     33.95 o 
   1   4  13       70.82       76.69     11.06 o 
   2   4  13      101.60       95.09     12.22 o 
   3   4  13      187.03      163.73     10.56 o 
   4   4  13       37.99       33.44      8.47 o 
  -1   5  13      195.67      174.05     14.22 o 
   0   5  13       17.01        8.33     16.30 o 
   1   5  13      194.72      203.13     14.42 o 
   2   5  13       37.10       36.70      8.03 o 
   3   5  13      167.87      164.75     10.86 o 
   4   5  13      106.10      107.36     10.32 o 
   0   6  13      195.99      161.76     13.77 o 
   1   6  13       35.03       36.62      8.29 o 
   2   6  13      358.44      364.75     17.43 o 
   3   6  13      224.16      198.28     12.23 o 
   4   6  13      259.37      217.28     22.72 o 
   1   7  13      615.10      633.35     17.68 o 
   2   7  13       29.63       26.01      8.82 o 
   3   7  13      447.92      464.62     15.85 o 
                                                 
